# Supplementary material for: Identification of single nucleotide polymorphism markers associated with bacterial cold water disease resistance and spleen size in rainbow trout
Source: Front Genet. 2015 Sep 24;6:298. doi: 10.3389/fgene.2015.00298 (PMC4585308; doi:10.3389/fgene.2015.00298)
Supplement: Supplementary file 1 [file Data_Sheet_1.XLSX]

## Sheet: SIvsBCWD_Fam2012473_Fam2012474_
SNP ID1	SNP ID2	SNP	Site	Sequence
RTRAD89nt071005	RTRAD89nt071005_13AT	A/T	13	TGCAGGAAAAAA[A/T]ATGATTGCAGTATTATTCTAAGGGAACCCTGAGCAGGAACCAGTATAACTATTGGCGGGCGATCAAATATGCAATT
RTRAD89nt071008	RTRAD89nt071008_8AG	A/G	8	TGCAGGA[A/G]AAAAACTCTACATCAGCCATGTCATTTATTTTGATTTAATTTGGTTACCCAGTGTCAGCCACAGCTGTCTGAGTGGCTACT
RTRAD89nt071015	RTRAD89nt071015_12AC	A/C	12	TGCAGGAAAAA[A/C]ATCTACAAGAATTCCTGCAGTTGATTAGTTACATGTAGTTAGCTAACCTTAGCTGGTCTTTGGATTTCATTCACTGA
RTRAD89nt071018	RTRAD89nt071018_25AG	A/G	25	TGCAGGAAAAAAATGTTCTACCTC[A/G]TCTTATGTTAAATATAGAGGACAGCGTCAAGGAGAAGGCTTCAGAAAATAATTAGTCTCCATAG
RTRAD89nt071023	RTRAD89nt071023_12AC	A/C	12	TGCAGGAAAAA[A/C]CAATCATCGGAGCTAAGGGAACATTGTCAGAGCAGAAGGAAGCAAGTTTTCTTCCAGGTCAACCTTGTACGTGGCTT
RTRAD89nt071027	RTRAD89nt071027_12AG	A/G	12	TGCAGGAAAAA[A/G]CATAAAATAACATTTTAGTATCTACGTATGTATATGACCAAACAATTTTGGTGTGTTTGAGAGCAATAAGACGTATG
RTRAD89nt071029	RTRAD89nt071029_7AG	A/G	7	TGCAGG[A/G]AAAAACTTTGTAGCGGGGCAGAGTAAAAAGAGGGAGGAGCATCGGGGCAAGGAGGCATGGCTGAGTCAAATAGGAATCCTGA
RTRAD89nt071049	RTRAD89nt071049_81AG	A/G	81	TGCAGGAAAAACAGGGGTAGTAAATGTCACACTACCAGTCAGATACCAGCCAACAAGTTAATGAATGAATGAATTAAACC[A/G]CTTCTTCC
RTRAD89nt071054	RTRAD89nt071054_13AG	A/G	13	TGCAGGAAAAAC[A/G]TCTGAGCACAAACAATGGACCAAAGCAATCAATCTATACATTCATATTATTTTATATCATCATGCGAGACAGTAGA
RTRAD89nt071071	RTRAD89nt071071_7AG	A/G	7	TGCAGG[A/G]AAAACTTTGTAGCGGGATAGGGGGAAAAGTGGGAGGAGCATCGGGGATAGTCGTATTAGAAGGGGTGGAAGATGAAGAAATG
RTRAD89nt071081	RTRAD89nt071081_38CT	C/T	38	TGCAGGAAAAAGACCAGAGGTAGCAATACCAAAACTT[C/T]AAAAAAGAGTGTAATCCACAGTGAATAACTACTGCTTCCTCTAAGGCCGTC
RTRAD89nt071082	RTRAD89nt071082_81CT	C/T	81	TGCAGGAAAAAGAGATGGAGAAACAGAAGCTGCTATATCAGCAGGCCAGGTTACACGACCGAGGTGCTGCAGAGATGGTG[C/T]TGCAGACT
RTRAD89nt071087	RTRAD89nt071087_31CT	C/T	31	TGCAGGAAAAAGCAGTTTCAGGGAAACCCC[C/T]ATCTATCCTCACGTACTTTGTGCAGTCAGGTCACCGGTGATATAAGTCAGTATTCAAC
RTRAD89nt071107	RTRAD89nt071107_17AC	A/C	17	TGCAGGAAAAAGTGTG[A/C]GCGTCAGGAAATGAGATGTAGAGGACAGACATTGATAATGAAGCACATCACTTCTTTGGGGGTTCAAATGAA
RTRAD89nt071121	RTRAD89nt071121_42AG	A/G	42	TGCAGGAAAAATATTCACCTTTCCAACTGGGAGGCAGTTTT[A/G]GGCCTTCACTCCCAGGACAGTGTAGATGTTCTCCCATCACAGACCCG
RTRAD89nt071132	RTRAD89nt071132_41CT	C/T	41	TGCAGGAAAAATGCTCAACACCCCATTAGCATCATCAGCC[C/T]GTGGGAGCAAAGAGCACTGTGAGTCTGGTAGCAGCAGTTGGGATGTGT
RTRAD89nt071139	RTRAD89nt071139_13GT	G/T	13	TGCAGGAAAAAT[G/T]TTAACTAACAGAAAATGTACGAGATACAGGCCCAATGGCGGCAGAGGAACAGAACCCAATCCGTTTAAAACCCCAT
RTRAD89nt071144	RTRAD89nt071144_48AG	A/G	48	TGCAGGAAAAATTAACTAAATCTGAAGTTGAGCCGAAACTTTGGAGC[A/G]AACCAATGGCATCTCATTAAGGTGTCTCACAGGTTAAAGGA
RTRAD89nt071145	RTRAD89nt071145_28AG	A/G	28	TGCAGGAAAACAAAGATACACACACAA[A/G]GGACCTTAGCTACAGTGGCCACAATACACACACAGCGGCCCCAAAACACACACAGACAACC
RTRAD89nt071165	RTRAD89nt071165_59GT	G/T	59	TGCAGGAAAACACACTGGACACTGTACTCTTGCCTCACTGAAAGCTAATGCTCGAGAT[G/T]ATCAATATAACACTGATATACACACTGCCT
RTRAD89nt071177	RTRAD89nt071177_41AC	A/C	41	TGCAGGAAAACAGAATTTTAAGGATAACGGAAGATGATTC[A/C]TTGAAGTAAAAAGGTGTGTACAGAGCATTTCTTTGTAAAAATATTATT
RTRAD89nt071182	RTRAD89nt071182_52GT	G/T	52	TGCAGGAAAACAGCTAAATTAAACATACTGGTTATCTACATACATATCAGT[G/T]CCTTTATTAAGCTGGATTTTAACATTTGCTGGAAATG
RTRAD89nt071199	RTRAD89nt071199_8AG	A/G	8	TGCAGGA[A/G]AACATCTTGGTCCAATGAGGGTCAATGTGACCAGTACCAGTAGTGTACACTTCACTATGCTGATTGCTGAACCCCTTACGA
RTRAD89nt071235	RTRAD89nt071235_71AT	A/T	71	TGCAGGAAAACTCATTCTCCCACTCTTTTAGAAAAGGAAGTTAAATCCCTTTGTTAACAGAGAGAGAGAG[A/T]TGTACGGTAACATCAAAA
RTRAD89nt071243	RTRAD89nt071243_64CT	C/T	64	TGCAGGAAAACTGATCGCCTCTCAAAACACAGACAGCACATCTCGCAAATGCCCTTCAGCATC[C/T]CTGAACCCCTGAACTCCCGTGGACC
RTRAD89nt071245	RTRAD89nt071245_33CG	C/G	33	TGCAGGAAAACTGGTGGACATTGCTGGAAATA[C/G]CAGTAAAAGCATAGTGCCTCAAATTGCCCAAACCTCCTGTCCCTATGCACACACCT
RTRAD89nt071251	RTRAD89nt071251_41CT	C/T	41	TGCAGGAAAACTTCCAGGCTCCTCCAATTCCAGGCCCCCA[C/T]CGTGCCATCCAGCAGGAGCTCAGAGGGCTCCCGCCTCTCCCGCGACAA
RTRAD89nt071258	RTRAD89nt071258_47AC	A/C	47	TGCAGGAAAAGAAAAGTAGAAAAGGAAAGTGAGAATACACACTGCA[A/C]AGGGGACTGTTACACAGAATGCATATCTAGACAAATATTATG
RTRAD89nt071261	RTRAD89nt071261_11GT	G/T	11	TGCAGGAAAA[G/T]AAAGTTATCATTGGAAATTATACAGCTGCATGGTTTACCATCTGTTTACAAAAATACTACTGTAGCTTTGAGTGGAGT
RTRAD89nt071281	RTRAD89nt071281_39AC	A/C	39	TGCAGGAAAAGCACTGGACTGGATGGGATTAATCTACT[A/C]TGATGCCAGCAAAACGATCTATTCAAAAAATATTGAAGGACGTATAGAAG
RTRAD89nt071282	RTRAD89nt071282_29AT	A/T	29	TGCAGGAAAAGCACTGGAGTGGGTTGGA[A/T]ACATGTGTGGCAGTGGTAACATATACTACAGTGATAAGCTGAAAAACAAATTCAGTATCT
RTRAD89nt071286	RTRAD89nt071286_70AC	A/C	70	TGCAGGAAAAGCAGCCTCTTTCTGAAGAGAGCCGAAGACTGGCAATAGTGGCTAAATGGAGAGGGAAAG[A/C]CAACTCGTGTTAATTACAA
RTRAD89nt071295	RTRAD89nt071295_72CT	C/T	72	TGCAGGAAAAGCTGATAAAAACCATATGCTGTCATACTGACCTAGTATTCAGCATCTGGCAGTGGGGCCTA[C/T]GAGTGATGCTACCGTCT
RTRAD89nt071320	RTRAD89nt071320_69CG	C/G	69	TGCAGGAAAAGGGCAGACCGGTCATAGTTGGATGGACTAAAGTGGTTACGACTGCAACCACTAAACCG[C/G]CAGATATCAAACCGTCAATT
RTRAD89nt071326	RTRAD89nt071326_36AT	A/T	36	TGCAGGAAAAGGGGTGAGGAGAGAGTATACTCCGA[A/T]AACAACTTTTGTATTGTGGTTAGAGTCAAATTCTACCTCTCTCCCGCTCGTGA
RTRAD89nt071342	RTRAD89nt071342_20AG	A/G	20	TGCAGGAAAAGTAATGAAG[A/G]AGATTTTTTTTTAAATGCGTTTGCATCGAGATCCAGCTCAGACCTCGCAAAGCAGGTGTTTAACTATTT
RTRAD89nt071347	RTRAD89nt071347_39AT	A/T	39	TGCAGGAAAAGTAATGTATGTTCTTTTACAGAATAGTG[A/T]AGGTAAACAGCAAGTACACCGATATCACTGATCACGTCTTACTGGCGCTC
RTRAD89nt071366	RTRAD89nt071366_15AC	A/C	15	TGCAGGAAAAGTGG[A/C]CATCATAAGGGTCAAAATTCAAGCTAGAAAACAACATCACCTTCCCTCCATTCTGGGTATTCACCAACTTCATC
RTRAD89nt071373	RTRAD89nt071373_24AG	A/G	24	TGCAGGAAAAGTTGGTAGACTAT[A/G]AAAATAAGCAATAACTGTAAATGTACTGAATAAGACTCTCATTCCTTTCAATCTTTTACCCAGAT
RTRAD89nt071395	RTRAD89nt071395_76CG	C/G	76	TGCAGGAAAATACGCAACCACATAGCTGATCATCCAACCTTCAACAAAGTATTTGTAAAAAATCCCAACAAAGAC[C/G]CATCAAACTACAA
RTRAD89nt071400	RTRAD89nt071400_52CT	C/T	52	TGCAGGAAAATATGCATCCGCATAGTTAATCATCCGACCTTCAACAAAGTA[C/T]ATGTAAAAATAAAACTACAACACCCTCAGTCCAATCA
RTRAD89nt071428	RTRAD89nt071428_65AG	A/G	65	TGCAGGAAAATGCACAATAGTGGCTCATGATTCCTAGTAATAATATATTGTAACATAGCTAGTT[A/G]TAAAAGAGGCAACTATAGCAAAAG
RTRAD89nt071431	RTRAD89nt071431_73AC	A/C	73	TGCAGGAAAATGCTGTCCTGTGTGGATCCCACCACCAGAGGGCAGTATAATGCAGTGTTCCAATGAAGAATC[A/C]CCACAGGCTGGCCCGT
RTRAD89nt071435	RTRAD89nt071435_83AT	A/T	83	TGCAGGAAAATGGGAACAAGCATTAGTTCAGGAGGTCCCTTCTTGTTCAGGTGGTCCCTTCAGTCTCTTTTCTTCTGTGTGG[A/T]GCCTAA
RTRAD89nt071436	RTRAD89nt071436_54AG	A/G	54	TGCAGGAAAATGGGGGTGGCATTACTGTGCGGATTATTCCAGTGTGATGGAGG[A/G]GGTCGGTGCACTGTAGGACTGGTCTGACTGTTTGC
RTRAD89nt071439	RTRAD89nt071439_30GT	G/T	30	TGCAGGAAAATGTGGAGTGTTTTTTAAAA[G/T]ATTTACGGACAGATGAATTAATTAAGCCCTCATTACCTTTCATCTGCTTTTGAATTATG
RTRAD89nt071456	RTRAD89nt071456_60AC	A/C	60	TGCAGGAAAATTCTCAGCAACAAAAGTGATCAAATTAAGATCCTACATCTGTAGCGTCT[A/C]ATTACAGTCAAAACAGGGTGAATTATTAA
RTRAD89nt071457	RTRAD89nt071457_39AG	A/G	39	TGCAGGAAAATTCTCCCTCCACATGGTGATCAAATTAA[A/G]ATCCTACATCTGTAGGAGGTTCCAGAAAGAAATCACGCTTAGCTAAATAC
RTRAD89nt071463	RTRAD89nt071463_70AT	A/T	70	TGCAGGAAAATTTATATTATTTCTAAATTAGGATCTCGTCCTGAAATGTCATCTCATGCATTTACATCT[A/T]ATGATCGTAGACCATGTAA
RTRAD89nt071472	RTRAD89nt071472_59CT	C/T	59	TGCAGGAAACAAAAGGCTGATATGGAGAATGTCATTCTGGGAGAAGTGGAGAAAAGTC[C/T]CCCTAATTAGCCATCCAGACCCGAAATCAT
RTRAD89nt071487	RTRAD89nt071487_74AG	A/G	74	TGCAGGAAACAAGGCAATTCTTGTCCCTCTCCCTATGTAAGTGCTAGTGACAGCTCCCAGACGCTCTCACCTC[A/G]GCAGACTCCGCTGAG
RTRAD89nt071500	RTRAD89nt071500_47CT	C/T	47	TGCAGGAAACAATGGAAGGAGAGAAAGAAAAAAAGAGAGTGAAAGG[C/T]GGGGTCAGTGGGAATGAGGGCGTGAGTGCCAGCTAAGGGATT
RTRAD89nt071503	RTRAD89nt071503_21AC	A/C	21	TGCAGGAAACACAACAAGAC[A/C]AGGTCAATTGATTCATAAAATAACTATCTGCAAATCATATTCTAACAGTTAGGGCTCGGAAAAGGATA
RTRAD89nt071519	RTRAD89nt071519_81GT	G/T	81	TGCAGGAAACACAGAGGGGATTCTAATAAACTGGCCCAGATGATTGCATTTGTTTTGGAAGCGGGTTGCCTCCCAGGTGA[G/T]AGACGGAC
RTRAD89nt071529	RTRAD89nt071529_44AT	A/T	44	TGCAGGAAACACCCTGCCTAGAACCAGGGACAACACATGGAGT[A/T]GGTTTTGCAGGTCTCATGCAAAAAAGCAACATTTAATAACGCAAA
RTRAD89nt071540	RTRAD89nt071540_9AG	A/G	9	TGCAGGAA[A/G]CACTAGGTGGAAGCAGAAAACTGTCATAACAACAGATGCCACAGAATACTGAGTCATTAAACAAAACTCCATGTCATATT
RTRAD89nt071561	RTRAD89nt071561_70AG	A/G	70	TGCAGGAAACAGCAACTCACACAGCAACTCATAATGGACATAGCATAAAAAGTAATGTTATGAAACACA[A/G]GTTTCTTTAGAAACATTTG
RTRAD89nt071566	RTRAD89nt071566_28CT	C/T	28	TGCAGGAAACAGCTCAGGTAACCAACG[C/T]ACTCTGCTGCCCCTGTCATTCAGTTTGAATTATTCAGTAGATTGGACAGAAGTAGAGGCCA
RTRAD89nt071591	RTRAD89nt071591_33AC	A/C	33	TGCAGGAAACATGTAACAGCTGAATCAAATGT[A/C]ATCTGTCCTCCCCTCGAACACGGGCCTGTTTCAAAGTGATTCTGCTCTCACCTTGG
RTRAD89nt071599	RTRAD89nt071599_84AC	A/C	84	TGCAGGAAACATTTACACTCCTCCTGAACATCTTTGCCCCAGAGTTTTAAACTCACTGAGGGACATGATAGACATTTTTATTT[A/C]TTGTA
RTRAD89nt071623	RTRAD89nt071623_89GT	G/T	89	TGCAGGAAACCAGTGCTAATGCATGACTTTATTAACACCATGGAACTAATAGCACATTATTCACACATTTGCCCATTGAAACAAAACA[G/T]
RTRAD89nt071625	RTRAD89nt071625_47AG	A/G	47	TGCAGGAAACCATGGCCTTTGTCTGTTCTGTTCTGTTCCTTTCAAG[A/G]CGCCCCCCTAAAGACCTGTTAGCCAGCCCCTCCAGGCTGAAC
RTRAD89nt071632	RTRAD89nt071632_86CG	C/G	86	TGCAGGAAACCCAAGGAGACTTTTCAGACTTGTATGGGAATCGATCCCATCATCTCGAAACGAAGTGCAAGGATAATAGAACAAC[C/G]CAA
RTRAD89nt071659	RTRAD89nt071659_27AG	A/G	27	TGCAGGAAACCTCTCTTACTTTTAGG[A/G]GGTTTTAAATGACCATTTGCCAATTCCCGGGGCTCTTTGATACTTCTGTCTACTCTAGAGAG
RTRAD89nt071664	RTRAD89nt071664_63AC	A/C	63	TGCAGGAAACCTGCCCCTATTATCTGAAAGACAGAGGGTATCCTACGCCTCTAGTTGGCAAG[A/C]CATTTTTTCTTTAAGCCTTTTCTGGC
RTRAD89nt071665	RTRAD89nt071665_11CG	C/G	11	TGCAGGAAAC[C/G]TGGTATAGAGGAGACGGACCCACTGGTTGCCCTCTAGGTTACAGAGAGCTGGTAGTCCCATCCAGCAAACTACCAGGT
RTRAD89nt071667	RTRAD89nt071667_52CT	C/T	52	TGCAGGAAACCTTGGTTCAAATCCCAATTCATCACACTTTTTTGCCTTTTA[C/T]AGTTTGAGAACAGTATCTCAGTATCTCCAGAACCATG
RTRAD89nt071677	RTRAD89nt071677_37AG	A/G	37	TGCAGGAAACGGACAAACCGGGGTGGCTGGGCTAAC[A/G]GATTCAGGGCTGGGTGGGGACGAGGTACCAGACGGGAGGAACGGAAAACCAC
RTRAD89nt071689	RTRAD89nt071689_50AC	A/C	50	TGCAGGAAACGTGGACATCATATGGGTCAAACGTCAGGCTATAAAAACA[A/C]TGTCACCTTCCATTCTGGATGTTCGCCAACTTCATCCGT
RTRAD89nt071712	RTRAD89nt071712_83CT	C/T	83	TGCAGGAAACTAGCCTGATATTCAATGGAGGAGCAATATTGGACAATCAACCATTCACGTACAAATATGTTATAGTAGCTAA[C/T]GGTAGG
RTRAD89nt071721	RTRAD89nt071721_50GT	G/T	50	TGCAGGAAACTCAGCTCCTGAACAAAAAACACTATATCAGCACACACAT[G/T]AATAATTTAGAGAGAAAGAGGTGTGTAAGGCAAACACCA
RTRAD89nt071727	RTRAD89nt071727_51CT	C/T	51	TGCAGGAAACTCTGCTTTTCTTCACAATATATCCTACAATACAGAGAATA[C/T]AGGTTGTAGTTGGTTGAGACTTTTAGTATGAGAATGTA
RTRAD89nt071733	RTRAD89nt071733_12GT	G/T	12	TGCAGGAAACT[G/T]ACCAACAGACATACATGGAAAAACACTGTTAGATGTGGTTCACCAATGATCACATCTTACATTGAATTCTTAATTTA
RTRAD89nt071738	RTRAD89nt071738_49AG	A/G	49	TGCAGGAAACTGAGCAAAAATAATAATCGACCAATCACATTGATTGCC[A/G]GTTTTGCATGCGTGTAAGTTTGCTGCTCCTTTAAGACTTT
RTRAD89nt071761	RTRAD89nt071761_79GT	G/T	79	TGCAGGAAACTTGACAGGCTTTTAAAGGCAGAGAAACAGAGGCGAGCCCTGCACCCATTTAACCCAGCTCACCCTCAG[G/T]AAGGTCACAG
RTRAD89nt071776	RTRAD89nt071776_42AG	A/G	42	TGCAGGAAAGAAAGAACCATGTTTTCTGTTGCGACTGCCTC[A/G]TTCTGCACGGGCTTTTCTTCGGGGTGAAACATGAACAGAAGATGTGT
RTRAD89nt071778	RTRAD89nt071778_8AC	A/C	8	TGCAGGA[A/C]AGAAAGATGATTGACTGTAATGTGTGGGTGGTGTCAATTTAGATGTCCTGTCTCGGCCACTTCATTACATTTAAAACCCAT
RTRAD89nt071784	RTRAD89nt071784_21AC	A/C	21	TGCAGGAAAGAAGACATTGT[A/C]TGTCAGTCATCAAGTTGTGATTACTGTGCAACAAACAGATAATAGAAAATGTGTTTTCCGGGTTGCGG
RTRAD89nt071791	RTRAD89nt071791_54AC	A/C	54	TGCAGGAAAGAAGCCAAAAGTTAAACATGAAAAATTGCTGACAATCACAACTA[A/C]ATTTATTAGGCCTAGAGAATAAACGCAAATGTACA
RTRAD89nt071796	RTRAD89nt071796_76CG	C/G	76	TGCAGGAAAGAAGGGATGGGAGAAGAAATAAGGGAATGGTGAAGGGAATAAAGCATGTGGCAGAGAGGGGAAAGA[C/G]GAGATGGGAGGAA
RTRAD89nt071800	RTRAD89nt071800_9AG	A/G	9	TGCAGGAA[A/G]GAATGAGGAGAGAGGAGAAGGTAAGGGAGAATAATTTCTACTTTTACAAGGGTGTAATTGCAGACCGCAATTAGGTGCAT
RTRAD89nt071806	RTRAD89nt071806_9AC	A/C	9	TGCAGGAA[A/C]GACAACTAGAAGCGTATTAAAAGTGCATATTCACACCTCAAACCCAAAAGCGGCCCAAATGTTACAGCAACATGCAGTGC
RTRAD89nt071807	RTRAD89nt071807_88AG	A/G	88	TGCAGGAAAGACACAATCACTTTAGTGTACTGGCATCAGATTCCTATTACATCATTTTAATACACCATCCACATGTGAGACAATTAC[A/G]T
RTRAD89nt071858	RTRAD89nt071858_31AC	A/C	31	TGCAGGAAAGAGTTAAAAGCAGCATTACAA[A/C]CATGGTTGAGAGCTTTAAGCCAATCTAAACATTGTCCGCTTATGGCAACTGACTTCAA
RTRAD89nt071859	RTRAD89nt071859_69CG	C/G	69	TGCAGGAAAGAGTTCAAAGCAGCATTACAACCATGCTTGCTAGTTTTAAGCCAATCTAAACGTTGTTT[C/G]TGTTTTATAACAGTTTAAAG
RTRAD89nt071881	RTRAD89nt071881_35GT	G/T	35	TGCAGGAAAGCAATGCCCAACAGGTGGGGGAACT[G/T]TTACCCTTCTCAGCCCATCCAGCTTTACACTCGTGTCCCCCAGAGTCCGGCTAG
RTRAD89nt071887	RTRAD89nt071887_88AC	A/C	88	TGCAGGAAAGCACAGATGGTATCCAATATTAATGACATTTACCAAGCAACCTAATGAAAATGGTGTGAAAAGATGATTAGTCAGTGG[A/C]C
RTRAD89nt071895	RTRAD89nt071895_15AG	A/G	15	TGCAGGAAAGCAGA[A/G]ATACATCTAATTTATAACATAATCATAATTGTCATCTGTCAGTCTCATAAACTTGAATGTTTTCATTTGTTCTG
RTRAD89nt071897	RTRAD89nt071897_24AG	A/G	24	TGCAGGAAAGCAGCCATCCCGTT[A/G]TTACCATAGTCAGAGTCGGAACGGACCGCCCCAATCCAGGTCCAGCCGAAGTGCCTGATGAGGTG
RTRAD89nt071899	RTRAD89nt071899_69CT	C/T	69	TGCAGGAAAGCAGCGAACACATCGTCCAGCTGGAGGTCCACACCACCATCTGCAGGTGATTGACCTCA[C/T]GCTTCCTTCTCGTACCTGAT
RTRAD89nt071911	RTRAD89nt071911_72AG	A/G	72	TGCAGGAAAGCATGAGCCAGCTCAGCTCAAGAAGCTTTTGTCTGCCAATTCGACCGAAATGTTAACCAATC[A/G]CAGCTCCAGCCAGGGCA
RTRAD89nt071917	RTRAD89nt071917_23AC	A/C	23	TGCAGGAAAGCCAGCCCATGGC[A/C]GGCTAATGTGGCGGTAACAGGGAACTTAATAAAAGGATGTTGGTTTTGTGACACACCCTTACACTC
RTRAD89nt071935	RTRAD89nt071935_27AG	A/G	27	TGCAGGAAAGCGAAATTGACTGGCCC[A/G]ATGAACTCTGGATGGCTGGGCAGTGATAGTTGTTCCTTTCCATCGCTTGTTAGGGTTGATTT
RTRAD89nt071944	RTRAD89nt071944_28AG	A/G	28	TGCAGGAAAGCGCCATGACAGTTATAG[A/G]TTGATAGTGACCAATGGAACAAACATGAGCCGATGGGAAGAAAATAGGGTTTATCCTCAGT
RTRAD89nt071970	RTRAD89nt071970_8AG	A/G	8	TGCAGGA[A/G]AGCTGCATGGAGAAAAGCTTGGGGCAATATTGCTGTTCTTGCTTCAACTCATAAGATTCTACACCCGCTTGTTGCTGCCAT
RTRAD89nt071973	RTRAD89nt071973_85AG	A/G	85	TGCAGGAAAGCTGTGGGACGTTGGGAGGTGGACATCCGTTTTTCTTGATTCCTGCGTCTTGAGGAGTGTCTTCCACATTCTGAT[A/G]AGGA
RTRAD89nt071989	RTRAD89nt071989_8AG	A/G	8	TGCAGGA[A/G]AGGAAGGCGGTGATGGAGATGATGGCCAGCAGAGGTACGTGGGTGGAGTTGTAACGTTGTTGTCAACTGTTCAAGGAACTA
RTRAD89nt072027	RTRAD89nt072027_60CT	C/T	60	TGCAGGAAAGGCCTGCACTCTGGCCTGCTGTCTAATTAGAGCAGGGGTAAGCAACATAT[C/T]CAATCTGGCCTGTGGGAGTTTTTAGGTAG
RTRAD89nt072067	RTRAD89nt072067_76AG	A/G	76	TGCAGGAAAGGGCTACAATGGGATTGAATGAAGTAGCAGCAAATATGTTGAATGAGCAACTGATGAGCACGGAGA[A/G]CCTCACAAGTTTG
RTRAD89nt072115	RTRAD89nt072115_14AG	A/G	14	TGCAGGAAAGGGG[A/G]TGATCTCTCTGAATGCCCACTGTGGTCCGGTGGACTTCCTGGTTGCCACGTCCAGCACCCTGTCCCCAGAGCTAC
RTRAD89nt072133	RTRAD89nt072133_87CT	C/T	87	TGCAGGAAAGGGGTTCACTTGCATATTGATCTTTTCCTCCTCTTGTCTCGCCATCAGCAATATATTTAATTGACACATTCTGCCCT[C/T]AT
RTRAD89nt072140	RTRAD89nt072140_23AT	A/T	23	TGCAGGAAAGGGTTACAGACTC[A/T]TACCACTGGAGCAGTTCAAGTATTGCCTTCACAAAAGGGTTGCTACCTCATTATATACCACAAGAA
RTRAD89nt072144	RTRAD89nt072144_27AC	A/C	27	TGCAGGAAAGGGTTTTAAAACTACTA[A/C]GTGCCCAGTTAGAACTGTTTAAGGAGACTATGAGTTAGGACCACAAGCTATACTATGAGCAC
RTRAD89nt072221	RTRAD89nt072221_8AG	A/G	8	TGCAGGA[A/G]AGTAAAGGAGAATGGACCTCCATAGAAACATTTTAAAACATTAAAACATATATTTTTTAAATCTCCTTGGAAATTCAGCTA
RTRAD89nt072224	RTRAD89nt072224_51AG	A/G	51	TGCAGGAAAGTAAATCTCCAGGAAGAGGGTTGGGCAGCCCTACTCTAACC[A/G]CTAGGCTAATTCTACACTTCCAGATAGAAAAACAGTAG
RTRAD89nt072231	RTRAD89nt072231_49GT	G/T	49	TGCAGGAAAGTATGGAAAGTGTATGGTGTGTGTGTGACTGTGTTTAAA[G/T]CTGGTTGACTTGCTGTCTTCAGCCCCCTAATGATTATTGC
RTRAD89nt072240	RTRAD89nt072240_14AG	A/G	14	TGCAGGAAAGTCC[A/G]GACAAGACGGCAGTCCTGGGACACCTAGTGGTAAACTGAGTACTGTAGGCCAAAAGCCTCTGCCTCAGAAATAAA
RTRAD89nt072250	RTRAD89nt072250_39AG	A/G	39	TGCAGGAAAGTGAAAACCAGGAGAGAAGACAACAATGG[A/G]CTATTCATGTCAGTCAAGATGCCTGGTCAGTTCAGTACACAAATAGTTCA
RTRAD89nt072252	RTRAD89nt072252_39AG	A/G	39	TGCAGGAAAGTGAAAAGTCATTAGTAAGTGACTGAAAC[A/G]ACTTCAGGCCCTAAAGCACAGGCAGGCCTGCATTTTAAATGGATGACATC
RTRAD89nt072255	RTRAD89nt072255_75GT	G/T	75	TGCAGGAAAGTGATAGTCAAAGCCAATTGAAGTGCATGAAAGGGTGTGACTAAAATCACATGTTGCAAAAAGTG[G/T]TGCAAAATAAAAAC
RTRAD89nt072286	RTRAD89nt072286_19AT	A/T	19	TGCAGGAAATAAAAAATA[A/T]TTCATTAGTGCTAAGGTGAAGGGAAGAAATATGAACAGAGCAGGGCTTTATTGGCTGTTACAATCTGGAT
RTRAD89nt072289	RTRAD89nt072289_35CT	C/T	35	TGCAGGAAATAAACCACGTCTCCTTATTAATGAT[C/T]ACATGAAATAGTTTAGCTGAAATCCCCTCTGTTTAATTAAATATACTCCTTAGA
RTRAD89nt072297	RTRAD89nt072297_77CT	C/T	77	TGCAGGAAATAACGTGCAGATTTCATTTAACAATCAGGACATCATATTGACTACTGTTTAACAGCACAGTTGACAG[C/T]GATTCAACCTCA
RTRAD89nt072301	RTRAD89nt072301_69GT	G/T	69	TGCAGGAAATAACTCGGTCTTAGTTATGGGTCTGACAAAGGCAGTATTAAAAAGGGCTTCATATACGA[G/T]ATTGGGCTCCCTAACCTGGA
RTRAD89nt072318	RTRAD89nt072318_39AC	A/C	39	TGCAGGAAATACAAAGCATTGAGAAGCGTTAGGGTTAG[A/C]GTTAGACAGGTGAGAGAGCCTGGCTCAGATCAAACTGACGAGATTAGACC
RTRAD89nt072321	RTRAD89nt072321_75AC	A/C	75	TGCAGGAAATACAACTGGTATGGTGATAGACCATGGCTTAGACTGACAGACAGGCTGACTAATCATGAGAGATC[A/C]TCTCGATCACATAC
RTRAD89nt072335	RTRAD89nt072335_71CT	C/T	71	TGCAGGAAATACCACGGTGGCCCACCCTTCAACGACATGAAAGTCAAACGTTTGCTGGAGCTTGAAAATG[C/T]CTAGCACTTGAAAGCTCA
RTRAD89nt072342	RTRAD89nt072342_63CT	C/T	63	TGCAGGAAATACTTTCCCCCTTTCTTTTGAATTGACAGAAGCCCGCCCACGCACCTTTCACT[C/T]ACTAGAGAGAACCTTTACAATCAGGT
RTRAD89nt072343	RTRAD89nt072343_19CT	C/T	19	TGCAGGAAATAGAAACAC[C/T]GAGGTGGGTTCTCTGCAATCTCTGATTGCGACATAGAGGTGATATTGAAAGGAGGAAAGCTAGTGGAGCC
RTRAD89nt072348	RTRAD89nt072348_15GT	G/T	15	TGCAGGAAATAGCT[G/T]CTGGGACCCACCCCTTCTCTAAGGTAGGCATGTATTATTTACAGGTCTCTCATGGTCGGCCACTAAGTGCTGTC
RTRAD89nt072351	RTRAD89nt072351_49AG	A/G	49	TGCAGGAAATAGTTATCATGCGTAACATATACTTTTACACACAGCCGT[A/G]ATCTCAGACATTATTCACGTAAAACAGCGATTCTGAAGCA
RTRAD89nt072352	RTRAD89nt072352_34AG	A/G	34	TGCAGGAAATAGTTTGTTATTTGACTTTGTTTG[A/G]TTTACTTGATGTCATAATGATGGATGAAATCTATGGGGTCCACTTCCTCAGCAGT
RTRAD89nt072356	RTRAD89nt072356_59CT	C/T	59	TGCAGGAAATATACTGTTGCCAAAATACCGCAGCCAACATACTGCAGCCAATGTACTG[C/T]AGCCAATGTACTGCAGCCAATACCACAAGA
RTRAD89nt072359	RTRAD89nt072359_9AT	A/T	9	TGCAGGAA[A/T]TATATTAATCTCTTTACAAGCAATGGTAATTGAACCTGGTCCCCCATAGTTTTTTTCTTAACTGATGAGATGTTTCATGT
RTRAD89nt072368	RTRAD89nt072368_86GT	G/T	86	TGCAGGAAATATTCAGATGGACCCTGACAAGGTGACAGCAGTGGTGGATTGGCCTCAACCCACATCCAGAGTGCAGCTGCAATGT[G/T]TCC
RTRAD89nt072373	RTRAD89nt072373_59CT	C/T	59	TGCAGGAAATATTGTTAATACGGAGCAGTGACCTCACCATCAGCACACTGTACAACAT[C/T]ATCAAACCTACTGGAAATGATCAGTAGCAC
RTRAD89nt072384	RTRAD89nt072384_88AG	A/G	88	TGCAGGAAATCAACTGTATATGTTTCTAATATATGAGAAAGGAAGTCAAACTCAATAGGACTTTTCTATTGAGAGAATGAGTCGATA[A/G]A
RTRAD89nt072421	RTRAD89nt072421_71AG	A/G	71	TGCAGGAAATCCGGAAGAGGAGCGGGAACACCAACGTGCACCTGCGCCTGGTGGACACCTCGTCCCTGGC[A/G]TCTGTGAGGGCGTTTGTA
RTRAD89nt072426	RTRAD89nt072426_38CT	C/T	38	TGCAGGAAATCGAAAGCGTGTTCATGATTGGCTAGTC[C/T]TGACACCTGTACAGTCAGCTGCATTACCAGTCATCAACAAGGTTGTAATGT
RTRAD89nt072445	RTRAD89nt072445_12AG	A/G	12	TGCAGGAAATG[A/G]ACAGACAGAATGACAAAGCTCTATTGTTGCCATGAAAACTCCAAAAGAAGCCAGCCAGCTAGCATTCTCTCCAGGTG
RTRAD89nt072449	RTRAD89nt072449_39CT	C/T	39	TGCAGGAAATGAACTGATGCTTTTCCAAATTAGGTTTA[C/T]GTATAGTAATAAATAAGCATTGCATGAAATTTCACTGAATGGCGCCCAGA
RTRAD89nt072450	RTRAD89nt072450_9AT	A/T	9	TGCAGGAA[A/T]TGAAGCCAGGAAGTTTAACATTGTTAGCAACTTGTTCACTCAGGAAACGGTTTAACCAGTTTGAATTGAAAAATAAATAG
RTRAD89nt072453	RTRAD89nt072453_28GT	G/T	28	TGCAGGAAATGAAGGCGGCGTGTGGTG[G/T]ACGTCCACCTACCTGCTCGTCGCTGCGGTGATAATCGTTCTCCTCCTCCTCCGGTTTCTCC
RTRAD89nt072454	RTRAD89nt072454_50AG	A/G	50	TGCAGGAAATGAAGGGGGCATGTGGTGGAAGGGCACCTACCTGCTCGTC[A/G]CTGCGGTGATAATCGTTATCCTCCTCCGGTTTCTCCTCC
RTRAD89nt072459	RTRAD89nt072459_40GT	G/T	40	TGCAGGAAATGACATGCATGACAACATGCACATGACTCA[G/T]GTTATGTTGCCCTTCTAGTTATGTACATGAGGAGTACTGTCCTAAATGT
RTRAD89nt072477	RTRAD89nt072477_71AG	A/G	71	TGCAGGAAATGAGGCCTTTGCACTTTCCACTGACAATCATACATGGGGGGAAATGGGTGCTGTGCTCATT[A/G]AACGTCAATCAGCCTTAT
RTRAD89nt072488	RTRAD89nt072488_24AG	A/G	24	TGCAGGAAATGCAAATGAGCTTC[A/G]TGATTTACATACATTTACTGAAAACCCACACGAACACACCGTTATATTAACAGTATTGCACTTTT
RTRAD89nt072501	RTRAD89nt072501_86GT	G/T	86	TGCAGGAAATGCCACTTAACACATATGGCTAAAAAATACATCCAGTTGAAGTAACTGGACCAAAGACTAAACAACAACTGCTAGA[G/T]GTG
RTRAD89nt072506	RTRAD89nt072506_24CT	C/T	24	TGCAGGAAATGCTCTGTGTAAGA[C/T]CTAACTTGAAGACAAAGTGTTCTCAATGTACAGAAGCCGTCTCTCAGCTGCTTGATGTGTCATAT
RTRAD89nt072508	RTRAD89nt072508_39CT	C/T	39	TGCAGGAAATGCTGTATGAAACTGAGAGAAAACCACAG[C/T]TGAAGTTGGCAAGCCAGCGTGGTTTGTAGAGCTTGTGATGAGGAGGTTTA
RTRAD89nt072510	RTRAD89nt072510_36AC	A/C	36	TGCAGGAAATGCTGTATGAATCAGAGAGGAAACCA[A/C]AGTTGAAGTTGGCAAGCCAGCATGGTTTGTAGAGCTTGTGATGAGGAGGTTTA
RTRAD89nt072513	RTRAD89nt072513_16GT	G/T	16	TGCAGGAAATGCTGT[G/T]TCAGGTGTCTGAGAAATGGCTGCTTGACATCCCTGTGTCTGTGAGGCTGTGTGCGTGTGTAGTTGCGTGTTTG
RTRAD89nt072515	RTRAD89nt072515_57GT	G/T	57	TGCAGGAAATGCTGTTTCAGGTGTCTGAGAAATGGCTGCTTGACATCCCTGTGTCT[G/T]TGAGGCTGTGTGCGTGTGTAGTTGCGTGTTTG
RTRAD89nt072527	RTRAD89nt072527_75GT	G/T	75	TGCAGGAAATGGACGCATTAGACACATTCATGTTGAATTAAGAACTTACCTAAATGATAAGGTACCTAAAATAT[G/T]AATGTTGCATGCAC
RTRAD89nt072551	RTRAD89nt072551_64AG	A/G	64	TGCAGGAAATGGGTTCCCTCCATGGCAACCACGGAAGCAGCAGCTGGAGAAGACAAAAGCGAC[A/G]GGTGAGACTAGGACATGACACTGCT
RTRAD89nt072564	RTRAD89nt072564_79GT	G/T	79	TGCAGGAAATGTAAAACTTGTACTGTATTTTAAGGTTAAAAAGGCTTTTAATGTTTGTAATTTCCACTTACGAAAAAT[G/T]TATCAACCCC
RTRAD89nt072587	RTRAD89nt072587_43GT	G/T	43	TGCAGGAAATGTCAAATCTGTAGTGCATTTGAGGTATAAAAA[G/T]ACTTCCACTTTGAAATTTCAGACTTGATTTTCCTTTACGAAAAATG
RTRAD89nt072599	RTRAD89nt072599_27AG	A/G	27	TGCAGGAAATGTGCTCAAGGAAACAG[A/G]TATTCCACCTTGACTGCTCGTGTATTCGATCCAGAGACCTTTCTGTTACTAGCCCAAGGCTA
RTRAD89nt072604	RTRAD89nt072604_45AC	A/C	45	TGCAGGAAATGTGGAGTGAAAAGTCTCAGCTGAGGAGTGGAACG[A/C]GAAGTGTGGTCCAACTGGAGCTTTCTGTGGGTGTGTGAGTGGGA
RTRAD89nt072609	RTRAD89nt072609_77AG	A/G	77	TGCAGGAAATGTGGTGTGAGAACAGGCTGTTTTTCTCTGCTGTTTCTTTCCTCCCCTGCTGTCTGACTTAGAGGTA[A/G]AGCTAGTCAGAG
RTRAD89nt072619	RTRAD89nt072619_74CT	C/T	74	TGCAGGAAATTAAATTAGGTTACCAGGTTCATTTTTCACTAGGTTGTAATAATCCAAGCCATGTCATAAAGTC[C/T]GTAAAACATATATTT
RTRAD89nt072627	RTRAD89nt072627_8AC	A/C	8	TGCAGGA[A/C]ATTACAAAACATTTTACAAAGGCAGAATGTGCAGCATCACAACCAAAAGCAGGCACTTTCTTCATGCTCATCACCCACTGT
RTRAD89nt072633	RTRAD89nt072633_48CT	C/T	48	TGCAGGAAATTACTGTTTGATTTCCTACCTGTCAGGATGATAGAATT[C/T]AGGAAGGGGGATGGTGAGTGAAATATCTATGATTTAAGTCT
RTRAD89nt072657	RTRAD89nt072657_44AG	A/G	44	TGCAGGAAATTCCTGCACTTAAAGCTGTCAGCTACGTTAACCA[A/G]CGTGCCCAGAGGCCTGTGCCCAATCGATTAATTTGCATCCCCTTT
RTRAD89nt072694	RTRAD89nt072694_64GT	G/T	64	TGCAGGAACAAACACACAGTTGACGGTTGCTGTCACACACAATGTACTCCAGCTCTTGTCAGC[G/T]GGCTGAGAAAACATTCCTCGGGTGC
RTRAD89nt072711	RTRAD89nt072711_89AG	A/G	89	TGCAGGAACAAAGACCATCCACTCACGTAGCATCTCTATAGAGTGGATGACACAGAATGGACTGATGGTGCCAGAAGATGTGGCACAA[A/G]
RTRAD89nt072715	RTRAD89nt072715_43AC	A/C	43	TGCAGGAACAAAGCTTGTCTTGTTTTTGTAAATAATAATTTT[A/C]TCCATTATTTCTGCCCTTGTGCTTTTTTGGCAGAACACTCACAAAC
RTRAD89nt072718	RTRAD89nt072718_23AC	A/C	23	TGCAGGAACAAAGGTGTGATAT[A/C]CTCTCATGTCCCAAACCTCAGCTTCTCAATCAGGATTACCGCACCAGTCACCACTAAAGCAAAATA
RTRAD89nt072732	RTRAD89nt072732_48AC	A/C	48	TGCAGGAACAACACATAGCATGAGAGAGAGGAGAGGGACTAACATGG[A/C]GACGGATCAAATACTACATGAGTAACCACAGTATAACTAAA
RTRAD89nt072742	RTRAD89nt072742_8AG	A/G	8	TGCAGGA[A/G]CAACAGTTTCTTACCTCTCTATGGTAATAACGGTATTTGACTGAGCATTCCGGGACAAAATGGCAAACTTGTGGTGAACGT
RTRAD89nt072743	RTRAD89nt072743_75CT	C/T	75	TGCAGGAACAACATCAACTTCCTGATGGGGTCATGGTGGCCCAACCTGGAGGACCTGTACGAGGCAGATGTCCC[C/T]GTCTACCGCTTCAT
RTRAD89nt072747	RTRAD89nt072747_71CT	C/T	71	TGCAGGAACAACCAGTACATGTACTGAGTGTCTGACACACGTACTGGTTATCTGACACACGTACTGGTTA[C/T]CTGACACACGTACTGGTT
RTRAD89nt072748	RTRAD89nt072748_13CG	C/G	13	TGCAGGAACAAC[C/G]CGGGCCATCACATCTTCATTCAGGGTCAGAGAGGCGATGGCCGCCAGGAGCCAGCAGTCACCTGGAGGGGGAAACA
RTRAD89nt072753	RTRAD89nt072753_38CT	C/T	38	TGCAGGAACAACTAAGAGAGGCCGTCCAGAACGGAGA[C/T]ATGGAGACGTCACACGGAATCTGTCGCATCGCTGTCGCGCTGGGCGAAAAC
RTRAD89nt072760	RTRAD89nt072760_38AC	A/C	38	TGCAGGAACAACTGGACAACAGCAAGCGGGTGAGTCA[A/C]ACACAGAATGTAGCCTATGCAGTGACTCTCTGCATATTGCGTGTGTTATTC
RTRAD89nt072774	RTRAD89nt072774_29AC	A/C	29	TGCAGGAACAAGCACCTGCTGACTGAAA[A/C]AAAAAGTTCAGGAACTTGTGTAACCAACTCAGGAACAACACATATTTCAACATGTTTTCT
RTRAD89nt072788	RTRAD89nt072788_83AT	A/T	83	TGCAGGAACAAGTATACATAGCACCATTGAATGCACGGCTGCCTAGGTCTGCTACCTAGTCTAATGCATTTTGACAGCTAAC[A/T]GATGGA
RTRAD89nt072804	RTRAD89nt072804_62AG	A/G	62	TGCAGGAACAATGTCTTTGTCTAGCAGGAGTACATGTGTATCAGATCTAGGATCAGTAGTC[A/G]ACCTCCTGAGGCTGCAGTAATGGTAGG
RTRAD89nt072815	RTRAD89nt072815_69AC	A/C	69	TGCAGGAACACAAAAAACAATATAATGTAAAACAATATTATATAAAACAATATTATATAAAACAATAT[A/C]TTATAAAACAATTTATATAA
RTRAD89nt072834	RTRAD89nt072834_46AC	A/C	46	TGCAGGAACACACAAAAGCAGTACAAGGCAATCACATCATGGCCT[A/C]TCATAATAAGCTGACGCTGGGAAGTGGGTGATGCAGCCCTCAG
RTRAD89nt072856	RTRAD89nt072856_89CG	C/G	89	TGCAGGAACACCACATACAGTATATCTCAAATGTTGTGTGTGTTGTAGGTGTGATGCAGCGGAGCAGAAACAGAACCTTCCATGTGGA[C/G]
RTRAD89nt072876	RTRAD89nt072876_47AG	A/G	47	TGCAGGAACACCCCGTCGTGATCCGTGAAGAAAACAGGCAACAGCC[A/G]CCCAGACAACTGACCTGGATACAAAAATGTAGTCGAGCCTCC
RTRAD89nt072880	RTRAD89nt072880_35AC	A/C	35	TGCAGGAACACCCCGTCGTGGTCCGAAAAGAAAA[A/C]AGGCAACAGCCGCCCAGACAACTGACCCAAAGACCTGGATAGAAAAACCCCCCT
RTRAD89nt072891	RTRAD89nt072891_24AG	A/G	24	TGCAGGAACACCTCCAGGCAGTC[A/G]ATGAAATTTGTCCCATTGAAGGGGTCCCCACCGATGCCTGAACAAAAACCACACAAACCATTAGA
RTRAD89nt072894	RTRAD89nt072894_60AC	A/C	60	TGCAGGAACACCTCGAAGCGGGGCGAGTCGTTTGGGATCGGCCGCATCGGCAGCAAGAT[A/C]AAGGGGGTGTTCAAGAGCACCACCATGGA
RTRAD89nt072898	RTRAD89nt072898_72CT	C/T	72	TGCAGGAACACCTGTCACCATCTGATCCAGCTAAGACTTGATGAGCATAGTGTTTTGCAGAGCTGTTTATA[C/T]CGTGTCAGTGTGAAAAG
RTRAD89nt072900	RTRAD89nt072900_86AG	A/G	86	TGCAGGAACACCTGTTATCTACTGACCCTGACCTTGGAGGACCACTGGAGAACCTGGTACGGACCCTGCCATGAGCCATTAACAC[A/G]CAA
RTRAD89nt072901	RTRAD89nt072901_19AT	A/T	19	TGCAGGAACACCTTCTGC[A/T]CCAGATCCATCTTCATCTCTGCCTCCTCGTAGGGAGCTGCGCCTCCTTGCACCATCCTAGAGTGCCTCTT
RTRAD89nt072903	RTRAD89nt072903_21CT	C/T	21	TGCAGGAACACCTTGGCCTC[C/T]GCTGGGAGCTGTCTAATAGGATGAGGTTCATTCATTTCAAGTCAGAAAAGTACATATTTTGGATTCAT
RTRAD89nt072916	RTRAD89nt072916_32AG	A/G	32	TGCAGGAACACTCCGTTAGCTCCAGTCTTTT[A/G]CAACTGGCTAATTAAACACATGCTTCAGACTACAGTCAGTAGAGATGCTTCAGTAAC
RTRAD89nt072918	RTRAD89nt072918_78CT	C/T	78	TGCAGGAACACTCTCTCCCCGATCTGTCATGATGTCACAGTTGTCATAAGGAGGAGACCAAGGCCCAGCGTGATAAG[C/T]GTACATTCTAA
RTRAD89nt072923	RTRAD89nt072923_16GT	G/T	16	TGCAGGAACACTTCA[G/T]GAGTACCAGAAGAGAATGAAGAAGCTGGACCAGCAATATAAAGAGAGACTTCGCAATGCTGGTAAGATCACTG
RTRAD89nt072931	RTRAD89nt072931_29AG	A/G	29	TGCAGGAACAGAAAACCACTTGGTTTTG[A/G]ATATCTGAGTGGATCGAGAGGCTTTGAGCCTTGAGGAGAACCAGAAAGTGAAGACTCACT
RTRAD89nt072954	RTRAD89nt072954_22CG	C/G	22	TGCAGGAACAGAGGGTAGAGG[C/G]ATTCTCCATCACAATAGAAGGCAGAGTAACCCGTAGGAGCCAATACCCAGTCCTAATGGAGAGAAAT
RTRAD89nt072961	RTRAD89nt072961_83AT	A/T	83	TGCAGGAACAGATCAGTAAGACACTGTTCTGCTTGGATAAAAAAAAACGACTGTGTACCCATGTGAAAAGGCACGTTTTTTT[A/T]AAATTT
RTRAD89nt072963	RTRAD89nt072963_49AG	A/G	49	TGCAGGAACAGATGACCGGATGGCATTCCGAGTCACCATAGTAACAAA[A/G]GGACTTTCTGAGGTAATGTGATGGGTCTAGAAGTGACAGC
RTRAD89nt072966	RTRAD89nt072966_42AC	A/C	42	TGCAGGAACAGATGGATAAATAGTTTGCTAATTCAAGACTA[A/C]GAGTCAATAGCGGCGTCTAACTGGCCTGCCTATCTGTCGGTCTGTCT
RTRAD89nt072980	RTRAD89nt072980_11GT	G/T	11	TGCAGGAACA[G/T]CCACAGCCCCAGTGCCCATACTCTTCCTCGCCCTAGTGTCGTCTGCTGACAGCTCCTTTTAAGGCTCCATTGTGTTAA
RTRAD89nt072984	RTRAD89nt072984_46AG	A/G	46	TGCAGGAACAGCCTGATCCATCGGATAATCATAGGAACTGGCGGC[A/G]AGACAACCAGACTCGCTATCCATTAATGTCAAAGTTGGCATGC
RTRAD89nt072986	RTRAD89nt072986_51CT	C/T	51	TGCAGGAACAGCTAATGTTTCAGTAGCTGAAGTAGCCAGATTACGGAGTA[C/T]GACATTGGCTCACAGGGTTAAAGACAAGGAGCGAAGGG
RTRAD89nt072991	RTRAD89nt072991_45AT	A/T	45	TGCAGGAACAGGAAATGTCAATCGTTATGTGGGTTATAATGACC[A/T]TTGTAGGGGTTGAAATTCTGAAATTTCAAAGTGGAAATGACAAG
RTRAD89nt072992	RTRAD89nt072992_11GT	G/T	11	TGCAGGAACA[G/T]GAAATGTGAAATATTATGTGGATTACAATACATTTACATTTTTGTAGGTCTTGATACATTTTTCATAAGAGAAAATCA
RTRAD89nt072993	RTRAD89nt072993_51GT	G/T	51	TGCAGGAACAGGAAATGTGAATGATTATGTTGATTATAATTAATGGACAT[G/T]TTTGTAGGGGTTGATATATTTTTCGTAAGGGAAAATCA
RTRAD89nt072995	RTRAD89nt072995_45AG	A/G	45	TGCAGGAACAGGAAATTTGAATTATTATGTCGATTATGATTAAT[A/G]GACATTTTTGTAGAGGTTAACACATTTTTCATTAGGGCAAATCA
RTRAD89nt073007	RTRAD89nt073007_45CT	C/T	45	TGCAGGAACAGGATTTGAACGTTTAGTCCATAATGTTTCTTGAT[C/T]GGTGGTAAGGCTATTAGCTGGTCAAAAGCTGCAGTAGCCCTGTA
RTRAD89nt073009	RTRAD89nt073009_31AG	A/G	31	TGCAGGAACAGGATTTTAACATTTTAGTCC[A/G]TAATGTTGCTTAATCGGTGGTTCAGCTATTAGCTGGCCAAAAGTAGGCTACATGAAAA
RTRAD89nt073014	RTRAD89nt073014_42AG	A/G	42	TGCAGGAACAGGCTGGGGGGTCGCACGACGCTGAGAGAGAA[A/G]CCAGGGTTAGTAGCTTTAACCTTTGGCGCCTACCCCTTTATGACCCC
RTRAD89nt073028	RTRAD89nt073028_29CT	C/T	29	TGCAGGAACAGGGTTGGAGAGTCCATGG[C/T]ATACGGAGTTTAGGATAAATATCACCTATCACACAACAAAATAACTGGAGTAGCTTACCT
RTRAD89nt073044	RTRAD89nt073044_67AG	A/G	67	TGCAGGAACAGTAACACCAGTGACGATAACACCAGTGACAAATCTGCAGACAATATGACATAGCCA[A/G]TATGGCAGCCAAAGTAGCTCAA
RTRAD89nt073048	RTRAD89nt073048_77AG	A/G	77	TGCAGGAACAGTAGCACACACAGGACACACAAAAACTGGAAGACAGATGGAGAGAGGGAGAGAATGCACTTAGCAT[A/G]CCATGTACATAT
RTRAD89nt073053	RTRAD89nt073053_29AG	A/G	29	TGCAGGAACAGTCGAGACAGCTAGACAC[A/G]CTGATTATGTAATTCGGCAATGTATTCTCTCCCTTCCCAGGACAAACAGATGTCCTGTTT
RTRAD89nt073054	RTRAD89nt073054_28GT	G/T	28	TGCAGGAACAGTCGTGTGCTTTTTTTT[G/T]ACATAATTGCGAAGAATAACCCGATTTTAAAAGGCCTTGCTGGTATCGATAAACAATATAA
RTRAD89nt073058	RTRAD89nt073058_33AT	A/T	33	TGCAGGAACAGTGCCTCAGCGACCTGGAGAGC[A/T]GTAAGAAGACCAGACAGGGATGAAACGACATGATTTCGAAAATCTATCCACAGAAC
RTRAD89nt073061	RTRAD89nt073061_18AG	A/G	18	TGCAGGAACAGTGTCTC[A/G]GTTATCTGGAGAGAGGTAGGGAGACCAGAGAGAGGAATAAACCGGCATTATTTAGAAAATCTGTCCACAAC
RTRAD89nt073080	RTRAD89nt073080_77AG	A/G	77	TGCAGGAACATAGTTCCCCCTTGGGCTTGAGGATCAGGATCACTCTTTCTCTAAGCTACTAACAGGTCTGGTTACA[A/G]TACTAACCACTG
RTRAD89nt073082	RTRAD89nt073082_49CT	C/T	49	TGCAGGAACATATGAGTGCAGTAGCATTAAACACAGTCAAATTGGTCT[C/T]GTGTAACTAAAACCCCAATGTTGTATGAAGAAAATTGTCT
RTRAD89nt073091	RTRAD89nt073091_27AG	A/G	27	TGCAGGAACATCAGCACAGCTGGCAC[A/G]AATTGTGTTTTTTTTTGGACAGAAGCATGTAAACAGGCTGAAGGAAAAACAGCTCATATCTA
RTRAD89nt073096	RTRAD89nt073096_78AT	A/T	78	TGCAGGAACATCAGCACAGGTGGCAGAATTGGTGGCTTTGACAGAAGCACGCAAACAGGCGGAAGGAAAAACAGCTA[A/T]TATCTACACAG
RTRAD89nt073098	RTRAD89nt073098_57CG	C/G	57	TGCAGGAACATCAGCACAGGTGGCGGAATTGGTGGCATTGACAGAAGCATTGCAAA[C/G]AGGCTGAAGGAAAAACAGCTAAAATCTACACA
RTRAD89nt073102	RTRAD89nt073102_82GT	G/T	82	TGCAGGAACATCAGCACAGGTGGCGGATTGGTGGCTTTGACAGAAGCACGTAAACAGGCTGAAAAACAGCTAATATCTACA[G/T]ACTCAAG
RTRAD89nt073105	RTRAD89nt073105_24CT	C/T	24	TGCAGGAACATCAGCACGGGTGG[C/T]GGAATTGGTGACTTTGACACAAGTATGTAAACAAGCTGAAGGAAAAACAGCTACTATCTACACAG
RTRAD89nt073107	RTRAD89nt073107_24CT	C/T	24	TGCAGGAACATCAGCTCAGGTGG[C/T]GGAATTGATGGCTTTGACAGAAGCATGCAAACAGGCTAAAGGTGTTATCCATGATTTTGGAAAAA
RTRAD89nt073108	RTRAD89nt073108_41AG	A/G	41	TGCAGGAACATCAGGAAAACGCTGTGAGAATGGTAAGAGA[A/G]CAATCAGATCATTAAGTTGAGTTTATTTTATCATGTCACCCGACAACT
RTRAD89nt073109	RTRAD89nt073109_82CT	C/T	82	TGCAGGAACATCAGGGCTTTAACCTTCAGTATTTTGTCAATACTACAGACACCTGCACAATTCATGCACAAAGGGGCAAAT[C/T]CCTGTAG
RTRAD89nt073111	RTRAD89nt073111_86CT	C/T	86	TGCAGGAACATCAGTGATGTCGATCCACTGACAGTCAATATCGGCAGCATAGGTGTCATGACAGCCTGGACTCAGCCCCTGTCAA[C/T]GCA
RTRAD89nt073118	RTRAD89nt073118_54AG	A/G	54	TGCAGGAACATCCAGAGCAGCCTTAAGGCCTACCAGAGCGAGCTGACCTCCCT[A/G]TGGTCTCAGGGCAGAGACCTGATGAAGGACGCCAC
RTRAD89nt073129	RTRAD89nt073129_66CT	C/T	66	TGCAGGAACATCCTGAGTTAAAGCCCTACTCCACCCACAGCATGGATAACATGAAACAGACACCA[C/T]TTAAGAGCAGAGTAGAGAAGAAA
RTRAD89nt073163	RTRAD89nt073163_43AT	A/T	43	TGCAGGAACATTCATGTATGCTCTTTTACCCGATATCATGAT[A/T]AGCTTTGGTCATATCGATTTTGGTACCCACCACCAGTGAACATTGT
RTRAD89nt073170	RTRAD89nt073170_9CT	C/T	9	TGCAGGAA[C/T]ATTCTAAGCAAGAAAATAGTTATAACATTAAGATCCTATATCTGTAGTAGAGGCACTTGCATTTTAGATTGGAATTACCC
RTRAD89nt073171	RTRAD89nt073171_56AG	A/G	56	TGCAGGAACATTCTGTAGAGAACCCTCACCCTCATATGTGTCCTCACTGTGAGAA[A/G]GGTTTCTCAAAACAATCGTATCTTAAAGAACAC
RTRAD89nt073190	RTRAD89nt073190_31AG	A/G	31	TGCAGGAACCAAGACTCTGGCTTTGAATGT[A/G]ACCGTTCTTGATGTGCCCGCTGCTCCCATTGGACCAGTCAATGTCCTTGAGGTTACTC
RTRAD89nt073201	RTRAD89nt073201_12AT	A/T	12	TGCAGGAACCA[A/T]TGGGAAGAGTCATCAGATCACAGAGCAGCCAATCAGAGAGCCCACACAGTCTGTACAGGTGGTTTTGAGGAGATCTG
RTRAD89nt073206	RTRAD89nt073206_8AC	A/C	8	TGCAGGA[A/C]CCACAGACTCTAGGCTCATTGAAAACAAGCCTAAAGACCTTTCTCTTTTGAAAGGCTCTCCGTTTATAACTGTGCTCCTTG
RTRAD89nt073212	RTRAD89nt073212_36AC	A/C	36	TGCAGGAACCACAGCCGAGACTCTACCTGTGTGGC[A/C]CACTGCAACTTCTACACAGGGTCAGTGGGAGTGTGTGTGTTACTTGTGTGTGA
RTRAD89nt073213	RTRAD89nt073213_25AG	A/G	25	TGCAGGAACCACCAGTGGAGGACT[A/G]AGAGCACTATTAATTAGCACTCTAAATTTAGACTATGCTCACACACATACACATGATGTCATGG
RTRAD89nt073220	RTRAD89nt073220_57AG	A/G	57	TGCAGGAACCACTGTTCTGGTGGTGTCGGCCTCCGACCTGGACCAAGGTGAGAGAT[A/G]CTAGGCTTGAGATCAGTGGGCTAACACAGGAG
RTRAD89nt073237	RTRAD89nt073237_32CT	C/T	32	TGCAGGAACCAGGAATGGTATCTGGTGCCCT[C/T]CAACCTGCTTTCAGGATATGTAAACTGCATTCTGTGTCTGCATGTGTGTCTGCTGCC
RTRAD89nt073240	RTRAD89nt073240_7AC	A/C	7	TGCAGG[A/C]ACCAGGTTCACGGGTGCCAGATGTGACTGTTTCATCTTCAACCTTTTTTCTGATGGGTTCAGGGCAATTCTTGGCAGTATAA
RTRAD89nt073244	RTRAD89nt073244_37GT	G/T	37	TGCAGGAACCAGTTGTTGTGACAGCTGAAAGAAATG[G/T]CACATAACCCCACTTGTTGACTTCTGCCGCTTTCTGCGGAGTTGAAGCTGTT
RTRAD89nt073248	RTRAD89nt073248_38AG	A/G	38	TGCAGGAACCATCTGGGCACAGCAGATCATCACTTCT[A/G]TCTGTGAGTCCGAGATGGGTGATATCTATCCCAACAACTTGGAGATGATGC
RTRAD89nt073256	RTRAD89nt073256_15AC	A/C	15	TGCAGGAACCATTT[A/C]TTTTTAGAGTGTAGTACAGGTTTGTGCAAATTTCATTAAAGACTAACAGCAACACATTGGCACTAAGACAAAAC
RTRAD89nt073273	RTRAD89nt073273_7AG	A/G	7	TGCAGG[A/G]ACCCCCGGGCGTCATCAGCACTCGCCGCTCCCGGGCACGTCCTCCGTCCAACCAAAGACATGGGAAGTCAAGTCACCATTTT
RTRAD89nt073302	RTRAD89nt073302_15CT	C/T	15	TGCAGGAACCCTGG[C/T]GCCCCATCCACCAGCGTGCAGAGCTTAGAAAAGGCCTTCTACCAGGCCGGGGAGACCCTGAGCTTCACCTGTCG
RTRAD89nt073303	RTRAD89nt073303_73CT	C/T	73	TGCAGGAACCCTGGTGCCCCCTCCACCAGCGTGCAGAGCTTAGAGAAAGCCTTCTACCAGGCAGGGGAGACA[C/T]TGAGCTTCTCCTGCCG
RTRAD89nt073308	RTRAD89nt073308_8AG	A/G	8	TGCAGGA[A/G]CCCTTTAAATAATAAGAAAAATTAACCTTGTTTCCCTCCAAAATGAGATGTGTGCATATGGCTCTGCAAGTTCCGCTACAA
RTRAD89nt073311	RTRAD89nt073311_17GT	G/T	17	TGCAGGAACCGGAGCA[G/T]GAGAGGCACAGGGAGAGGCTCCACAGCACAGAGAGGGTGAGTGAGGAGCAGGCCAGGATCTGCAGCCGGGCT
RTRAD89nt073318	RTRAD89nt073318_14AG	A/G	14	TGCAGGAACCTAA[A/G]TTGCCTTTACCACAGACCTAAAAAATGAAGAAGATGAGAAAGGTAGACAGCTGTGCTTTTGGTACTGATCTTCTG
RTRAD89nt073319	RTRAD89nt073319_50AC	A/C	50	TGCAGGAACCTAACCAGGTAAGATGGGAGCTGGGACCAGTTGTATGAAA[A/C]TTGGGGTTAAAGATTTTAGGTACACAGGAATCAGGAAAA
RTRAD89nt073337	RTRAD89nt073337_14AC	A/C	14	TGCAGGAACCTCA[A/C]TCACACTCAGGTCTGATTGAGGGTGATGTCATTCAGACAGATGAACTGAGCCTGACGTGCACACAGCACGAGAAT
RTRAD89nt073364	RTRAD89nt073364_60AT	A/T	60	TGCAGGAACCTGCGGTGAGATACAAAGCCATCACATTTATCATCGTGGAACAGCGGGGC[A/T]TTGACTTTCTTTGAGTATTGTCAGTGTGT
RTRAD89nt073372	RTRAD89nt073372_89CT	C/T	89	TGCAGGAACCTGGCCCCTGGCTCTCAGTTCACCACTTTTTCCTGGGTTGAGAAGATTGTCATATTGGGGGCCAGTAAGCCCAGCAAGG[C/T]
RTRAD89nt073377	RTRAD89nt073377_63CT	C/T	63	TGCAGGAACCTTACCGTCCTCTGGCTCTACTCCAACAACATCAGCCACATTGAGGCCGGGGC[C/T]TTTTACGGCCTGGAGAGGCTGGAGGA
RTRAD89nt073393	RTRAD89nt073393_13AC	A/C	13	TGCAGGAACGAA[A/C]TATGAGAGGCTAGACCAGCTTAGGGACTGATGAGAAAACAAATCACTGAACACAAAGAGAAGTGTCAGAGGTGGAT
RTRAD89nt073394	RTRAD89nt073394_9CT	C/T	9	TGCAGGAA[C/T]GAAATATGAGAGGCTAGACCAGCTTAGGGACTGATGAGAAAACAAATCACTGAACACAAAGAGAAGTGTCAGAGGTGGAT
RTRAD89nt073408	RTRAD89nt073408_83CT	C/T	83	TGCAGGAACGAGGAACGTCAGTCCGGATTGTAATTCCCGTCCCAGACCCCCAGAGTCCACTCCTTCAGTATGTAAGGGAAGA[C/T]GTTCTG
RTRAD89nt073419	RTRAD89nt073419_7AG	A/G	7	TGCAGG[A/G]ACGCAACATTTTACCTCACGTCCGCCCTCTTAAAAAGTTGCTATCTAGTGTTTCATAATCCATTGAACGTACACATCAGAGA
RTRAD89nt073425	RTRAD89nt073425_56AT	A/T	56	TGCAGGAACGCCACAAATTGCAGACTGCAGTTGCACACTATTGAGTAAAATACAC[A/T]AAAACTTAACAGGAAGCATAGAAATTGTGCACA
RTRAD89nt073448	RTRAD89nt073448_83CT	C/T	83	TGCAGGAACGCTTTGGCTTCTCCAACATCAGCAGCCTGGTCCACAGCACCCAGATAGACCTACAGCAGGTAAACATTACACA[C/T]ACACTA
RTRAD89nt073462	RTRAD89nt073462_53AT	A/T	53	TGCAGGAACGGGCTACAGCCCAGTTCAATCCTCTATGATTTGGTTATAAACA[A/T]ACCGTATTTGATGCTATCCTTTTTTCCAGAGTCCAA
RTRAD89nt073490	RTRAD89nt073490_12AC	A/C	12	TGCAGGAACGT[A/C]ATTTTGTGGGTGGTAACCTACTATTTGAACTTGTTCTATAAGAATGGTTTTGCTATATTTTTTTGTGAAGGTGTGCC
RTRAD89nt073494	RTRAD89nt073494_83AC	A/C	83	TGCAGGAACGTCAACCAACACACAACACAAGCCTAACCCTCTTGAAATCAATGTCAGACAAATCTCAACGATTTGTTGTCAA[A/C]TGTCCC
RTRAD89nt073511	RTRAD89nt073511_50AC	A/C	50	TGCAGGAACTAAAATTGAGTGAATACAAACACAAACTTCAGAGAAGGGG[A/C]GTGACCTCACCCTGCAGCTTGGTATCCATGGTGATGGAC
RTRAD89nt073515	RTRAD89nt073515_40CT	C/T	40	TGCAGGAACTAACTAGTTATCTGTGATATTGGGCCTGCA[C/T]GGAACTAACTAGTTATCTGTGATATTGGGCCTGCACGGAACTAACTAGT
RTRAD89nt073537	RTRAD89nt073537_19AT	A/T	19	TGCAGGAACTATGTGAGC[A/T]GGACCTGGACTCGTTGGCTCCATACATACCCATGGATGGAGAAGACTTCCTCCTCACTCCAGTTTTAGAT
RTRAD89nt073540	RTRAD89nt073540_77CT	C/T	77	TGCAGGAACTATGTGGAGACCAGTTGGTGGAGACAGGACTCTCCCCTTATTAATATACTGTGGTTTAAATCAATAC[C/T]AGCGTTGTCTGT
RTRAD89nt073545	RTRAD89nt073545_33AC	A/C	33	TGCAGGAACTCAACCGTAACCATCGCCACAGC[A/C]TGGAGGTATTGCAGTCACACGCGGTCGGGTGCCACACAACTTTGTTTACCTCAACA
RTRAD89nt073550	RTRAD89nt073550_36CT	C/T	36	TGCAGGAACTCAAGGACGTAGTGATCCAATTCCAC[C/T]AGCTTTTGTTTCAGGGCTACTACTTCACCTGCAAGCTTTCTGTTAGCACACAA
RTRAD89nt073565	RTRAD89nt073565_15CT	C/T	15	TGCAGGAACTCATC[C/T]AGGTCCATGTACTCCAAGTGGAAGGTCTCCCCATCATAGGGGATGGTCTTCTCCCAGATGGCAGGGGTAAGGGA
RTRAD89nt073591	RTRAD89nt073591_62GT	G/T	62	TGCAGGAACTCTCTCTCCCACACAATGAAAGGGAATTGAAAAATCCCTTCGTTACAACAGA[G/T]AGATTTTGTAGTACTGTGACATCAAAA
RTRAD89nt073601	RTRAD89nt073601_89AG	A/G	89	TGCAGGAACTCTCTCTCTCCCATTCTGGAGGAAGGGAAGTTAAACATCCCTGTGTTACAGCAGTTTGTGACATCCAAGATTGGATAAT[A/G]
RTRAD89nt073604	RTRAD89nt073604_78AG	A/G	78	TGCAGGAACTCTCTCTCTCTCCCACTCAGCAGAAATGGAAGTTAAAAATCCCTTTGTCCCTTTGTGATCTAATCATT[A/G]TGGTAGGAGAC
RTRAD89nt073608	RTRAD89nt073608_34AG	A/G	34	TGCAGGAACTCTGCAGGCACCTCCAGCTTAACC[A/G]GGAAGCGAGCCAGGTAAGCTCTCTTCTTCAGCTCTGTGATCCTCTGCAGCAACCA
RTRAD89nt073652	RTRAD89nt073652_80CG	C/G	80	TGCAGGAACTGGAGAATTCCGCCACTGGGGACTCGGCGCTGTGTCAGCGGATCTCCTGCCTGCCGGCTGAGGTGCTGGA[C/G]ACGTCACTA
RTRAD89nt073659	RTRAD89nt073659_29CT	C/T	29	TGCAGGAACTGGCAGCAGCGGAACAGAG[C/T]GTAGTGACTCGACTCAGCCTGGCGGATGAACCGCTTCAGACTGTTCATGTCCTGGATGGC
RTRAD89nt073664	RTRAD89nt073664_64AT	A/T	64	TGCAGGAACTGGGGGGATTGAGGCTGGCCTGCCCAGTGACCAATCAGAGAGTGGGAGCTCCAC[A/T]GCAGGCGATGATGACCAGTTGGAGA
RTRAD89nt073669	RTRAD89nt073669_7AT	A/T	7	TGCAGG[A/T]ACTGTAACATGGGCAAACAAATCCTTTTCCTTTGGATATGATTGGTTTCCATGGCTATTAGAGCTGTATCTAATGCAGAGAT
RTRAD89nt073681	RTRAD89nt073681_53CT	C/T	53	TGCAGGAACTGTGCAGGAAGGATCGGCAACATTCTTCCCAGGGTATTTTTCT[C/T]ATCAACCATGTCATACAGATGGGATAGCCTACTGAT
RTRAD89nt073682	RTRAD89nt073682_38AC	A/C	38	TGCAGGAACTGTGCCTCCTTTTTCTCCCAGCACCATC[A/C]TTCCCATCACAGTTTCTGAGACAAGGGCACTCGTCATCTCCTTCTGTTTGT
RTRAD89nt073718	RTRAD89nt073718_24CT	C/T	24	TGCAGGAACTTGACCCGTAGCTC[C/T]GCCTCCGTGAACACGTCCATCCTGCGCAGGTAGCCAATCACACGCAGGCACACAGGAAGCTGGGA
RTRAD89nt073729	RTRAD89nt073729_57CT	C/T	57	TGCAGGAACTTGGAGCCCTGCTGCAGATGCTCATCCTTGAAGCCCTTAGTGATCGT[C/T]CCCTTCAAGAAATCAAACAACTATACCACCAG
RTRAD89nt073758	RTRAD89nt073758_19CT	C/T	19	TGCAGGAAGAAAATAGGA[C/T]AATTGTCAGCAAAAACCCACAAACATGGACTGATTGATTGAGAGGTGAGGGTGTAGTTTTACCTGTAGAT
RTRAD89nt073768	RTRAD89nt073768_25CT	C/T	25	TGCAGGAAGAAACGTTTTAGTGGG[C/T]TGGGGAATATGGAGGAGGAGCATCGGGGCTGGTCGCATTAGAAGTGGTGGGAGATGAGGAAATG
RTRAD89nt073770	RTRAD89nt073770_74AG	A/G	74	TGCAGGAAGAAACTGAATCATCAGCAGTATCATCAAATTTACATCTAATCTGTGTTCCTCTTAAACATATTCC[A/G]ATTGTTGGGGCTTTT
RTRAD89nt073773	RTRAD89nt073773_9GT	G/T	9	TGCAGGAA[G/T]AAACTTTGTAGCAGGGCAGGGGGAAAAGAGGGAGGAGCGTCAGGGCTAGTCGCATTAGAAGGGGTGCGAGACAGGCAAGG
RTRAD89nt073774	RTRAD89nt073774_7AG	A/G	7	TGCAGG[A/G]AGAAACTTTGTAGCGGGACAGGGGAAAAATATGGAGGAGCATCAGGGCTAGTTGCATTAGAAGGGGTGGGAGATGAGGACAT
RTRAD89nt073775	RTRAD89nt073775_38GT	G/T	38	TGCAGGAAGAAACTTTGTAGCGGTTGCAGGGGAAAAA[G/T]AGGGAGAAGCATCGTGGATAGTCACATTAGAAAGGGAGGGAGATGAGGAAA
RTRAD89nt073777	RTRAD89nt073777_26GT	G/T	26	TGCAGGAAGAAAGACCACTACATTG[G/T]TGGTCACTCAGGATGGCGGGGATAGTGGGCTTGTGGTTTACGACTTGATCATGCAGACAAATA
RTRAD89nt073785	RTRAD89nt073785_84CT	C/T	84	TGCAGGAAGAAATGGCTAAATTTAACTTGGCTGCTCAACAACAGTTATCCCCTGGTTGAGACTGAACTGAACAGGATGGTTTT[C/T]GTAAT
RTRAD89nt073787	RTRAD89nt073787_62AC	A/C	62	TGCAGGAAGAAATGGTACCAAGAGAAGACTTGACTATTCAAGTACATTTTTGAAATATTTT[A/C]TTTTATTTTTTTGTCTGAAATTACAGC
RTRAD89nt073802	RTRAD89nt073802_37CT	C/T	37	TGCAGGAAGAACCGCCCCTGCACTGCAGAGGAGGGG[C/T]CGTGACAGTAGTGAGAGGGAAGCTAGGGTTATCCATGTGATAGCAGTTGATG
RTRAD89nt073803	RTRAD89nt073803_87AG	A/G	87	TGCAGGAAGAACCGCCCCTGCACTGCAGAGGAGGGGCCGTGACAGTAGTGAGAGGGAAGCTAGGGTTATCCATGTGATAGCAGTTG[A/G]TG
RTRAD89nt073807	RTRAD89nt073807_8AG	A/G	8	TGCAGGA[A/G]GAACGGTAGGCCTAGTAGAAAGAGTGCACCAGGTCATGATGGAGAGCATCTCCCCATGCTCCTGTTTTTGAAGAAGTCCAG
RTRAD89nt073810	RTRAD89nt073810_70AT	A/T	70	TGCAGGAAGAACTCATGAGGTATGTCCTTCAGTCCCAGCACATTCTGGAGACAAAACAACACTGAATTA[A/T]CACTGTCCTCATACAGGGA
RTRAD89nt073811	RTRAD89nt073811_89CT	C/T	89	TGCAGGAAGAACTCCCAGAGGTAGGGCTCAATTCAATTTCGGTCTATGTACAGCATCCCTCCATTACCCTTTCACTCCATTAACCCTG[C/T]
RTRAD89nt073812	RTRAD89nt073812_88CG	C/G	88	TGCAGGAAGAACTGAAGAAACTCATCACCCTGGACAGCCCCCCGCCCTCCTCCCACGATCAAAAGGTAGCTGGCAACGCTTTGTCAC[C/G]A
RTRAD89nt073826	RTRAD89nt073826_43CT	C/T	43	TGCAGGAAGAAGACCATGAAGCTGACCAGGGCTCTGTCAGAC[C/T]TGGTCAAATACACCAAGTCAGTGGGCGTCTCCGACATAGAGAAACA
RTRAD89nt073827	RTRAD89nt073827_53AG	A/G	53	TGCAGGAAGAAGAGAAAGGTTAAAAGGCATTGGTTCTAGAAAGATGGAGGGG[A/G]ATGTGGGATGGCTGCTCTCTTGAAAAACAGACTCTG
RTRAD89nt073836	RTRAD89nt073836_57CT	C/T	57	TGCAGGAAGAAGAGTCTCTGTGTGATCTCCTGGATGAGTTCCTCAGACACGTCCTC[C/T]GGGAAGAACTTGGCTCTGAACTTAAACTGCAG
RTRAD89nt073838	RTRAD89nt073838_42AC	A/C	42	TGCAGGAAGAAGCACGTCTCCACCCTGCTGAACGTGCGAGG[A/C]ATGATGCGTCAGGCGGAGCGTGAGGAGATCCTGAACATAGTCCGAGA
RTRAD89nt073844	RTRAD89nt073844_51AT	A/T	51	TGCAGGAAGAAGGGGTGCACAAATTCGTGAGGGATTTTATGTTGAGAGTC[A/T]TCGTGAGACTTTTCTTTTCTGATTTGTCTTAATTCTGA
RTRAD89nt073847	RTRAD89nt073847_11AG	A/G	11	TGCAGGAAGA[A/G]GGGTGTGGATGGGCTCCAGAAGGCCCTAGATCGGAAGAGCGGTTCAGCAGGAATGCCGAGACCGATCTCGTATGCCGT
RTRAD89nt073861	RTRAD89nt073861_57CT	C/T	57	TGCAGGAAGAATCATCCGCAGCATGTTTCAAAATCATCTCCTCTCAACAATCATCA[C/T]ATTGCTGACCTAGTCTTACTGCCTTCACGGCA
RTRAD89nt073865	RTRAD89nt073865_38AG	A/G	38	TGCAGGAAGAATGACTATGCAAGGGAGTGTGTACCGT[A/G]TTAGCTAACTTCTCTATCCAGATGTATTCACAAATCCTGTGATTCTGTAAA
RTRAD89nt073882	RTRAD89nt073882_12AG	A/G	12	TGCAGGAAGAC[A/G]AGATCTTGTTGACATTCCTCTGGGGGAAGGTGCGTCATGCCCACCTCCATGGGATCAGTCTCGCTGGAGGTTCCTGG
RTRAD89nt073886	RTRAD89nt073886_86GT	G/T	86	TGCAGGAAGACACCATCTCCATCAACCATAACTGGCTGAATGGCTGCAATGTGGACATTATGTGGCAGTTCCTTCAGAATGAGCT[G/T]TCT
RTRAD89nt073887	RTRAD89nt073887_12AC	A/C	12	TGCAGGAAGAC[A/C]CGCTGGGAAGGAGTGGCCTTGGTTGTTCTGTGAACGGCTCTGCAACACAGGGTGGTGGTTGTTGTCGTTCAGATTGA
RTRAD89nt073892	RTRAD89nt073892_83AC	A/C	83	TGCAGGAAGACAGAGAAGGGTGTTACAGGGTCTGATAGTACATTACCGATACACTTGATCTATTTTGTTATGTTAGCCAGAC[A/C]CTGCAT
RTRAD89nt073907	RTRAD89nt073907_69AG	A/G	69	TGCAGGAAGACATCTGGATGCTGTTGAGTCACAACAAGGGGACGTGGGAACGGGGCATTTGCGAACAC[A/G]TCGCCTGCCTCTTCCTGTCC
RTRAD89nt073919	RTRAD89nt073919_74AT	A/T	74	TGCAGGAAGACCCAGTGCGCTGTGTATAGAGAGCCTAGGTACTCAGAACAGAGTGGATCCTGTATCTGCTATC[A/T]CTGTCAGCTAAGGAC
RTRAD89nt073922	RTRAD89nt073922_75CT	C/T	75	TGCAGGAAGACCCCAGGAAGACCCCATGCTTCTGAAATAAATCCTAGGGGAAACACTGGGTAGGCTATTCACCA[C/T]ATCACAAGACAGCA
RTRAD89nt073926	RTRAD89nt073926_57AT	A/T	57	TGCAGGAAGACCCCGCCCACAAACTCTGCCCCTGCTGCTGAAAAAAATCCCAAGGG[A/T]AACACTGACTTTGGTACTACATTGGTATTTGT
RTRAD89nt073929	RTRAD89nt073929_62CT	C/T	62	TGCAGGAAGACCCCGGTCGCCAGTTACACTGAACAAAAATGTAAAGTTGTGGTTTCATGAG[C/T]TGAAATAATACCCCAAAAATGTTCCAT
RTRAD89nt073938	RTRAD89nt073938_63CT	C/T	63	TGCAGGAAGACCTCAGCTTTAAGGGTGCATGACAGGTGTTCCGCTCACAAGGCATGGAAGGA[C/T]CTGAGAAATGAGTTGCTAATGGACAT
RTRAD89nt073943	RTRAD89nt073943_9GT	G/T	9	TGCAGGAA[G/T]ACCTGGAGCCCCAGGTCGGAGCCCCGTTCGCCATAGGAGGGGGCCTGGGAGAGCACCCCCCGGTGGCCACACAGGGTCAC
RTRAD89nt073948	RTRAD89nt073948_89CT	C/T	89	TGCAGGAAGACGACCCCCACACGACCCGGATGGAGTTTCAACCCTCCCACTACCAGTGCTTCGAGAACTGTGGCTCACTCAAACTGAC[C/T]
RTRAD89nt073960	RTRAD89nt073960_82CG	C/G	82	TGCAGGAAGACGTTACAAAATACACTTTAAAAAACATGGCAGAGAACTCTACATGTTGAGATTTTAAGTCAATTACCTGGT[C/G]AAGTTCA
RTRAD89nt073965	RTRAD89nt073965_33AG	A/G	33	TGCAGGAAGACTACAGTACCACCCTACAGTAG[A/G]ACTACAGTACCACCCTGCAGTAGGACTACATCCACACCCTGCAGTAGGACTACATC
RTRAD89nt074013	RTRAD89nt074013_56AG	A/G	56	TGCAGGAAGAGACGGAGCAGGCTGACGGCCGAGGCCAGGTCAGCCTCTTTCTCCA[A/G]GTCCACCTCCTCCCCAGAGTCATAGCGCTGCCG
RTRAD89nt074014	RTRAD89nt074014_43AG	A/G	43	TGCAGGAAGAGACGGCCACTCAGAAAGAGCCTGGGTTTGGAG[A/G]CCTTCCCAGACATTCAGCTTTTCAGGAGCAAAACATTTTGCTCAGG
RTRAD89nt074031	RTRAD89nt074031_7AG	A/G	7	TGCAGG[A/G]AGAGAGAGGCTGCTCTCTGGTTCTCTAAGCTAGAGGGGGTGGAAATCAGATATCCAACACTGCTGGACACAACTACAGCTAC
RTRAD89nt074079	RTRAD89nt074079_88AC	A/C	88	TGCAGGAAGAGGAAGTGACATTAGAGAGAGACACAAAGCTGGTGGTCAGTTTATCTGTGAGCCAGCAGAGAACACAGGAAAAAAGTT[A/C]A
RTRAD89nt074110	RTRAD89nt074110_20GT	G/T	20	TGCAGGAAGAGGGCAACCC[G/T]TCTCGCCCCGAGCAGGAGTTAAAGGTCAAGATTTATGCCGCCCACTTTGTTATGTCTCGTCTCTCCATC
RTRAD89nt074116	RTRAD89nt074116_59GT	G/T	59	TGCAGGAAGAGGGTAGAAAATAAACTTTACAAACATGGAAGAGAATGCTACATATGGA[G/T]ATTTTTTTGTCAATTATCTGGTCAAGTTCA
RTRAD89nt074117	RTRAD89nt074117_43CT	C/T	43	TGCAGGAAGAGGGTAGGATAATGGTAGAACTCTCACACAGAA[C/T]GTCCAGTTCCGTTCTAGAATGTAAGGACTAGAATTGTCCAGAACAC
RTRAD89nt074120	RTRAD89nt074120_14AT	A/T	14	TGCAGGAAGAGGT[A/T]ACAAAATAGACTTTACATGGCATAGAAAACTTTACGTATGTTGTTTTTTTACCTGGTCAATCACCTGGTTATACA
RTRAD89nt074123	RTRAD89nt074123_14AG	A/G	14	TGCAGGAAGAGGT[A/G]TGTCCACACAGCAGATCCACCTCCCCTCCACATACTTTCCCCCCACCTGAGAGGGATACAAGACCAGAAGACAAG
RTRAD89nt074139	RTRAD89nt074139_73GT	G/T	73	TGCAGGAAGAGGTTACAAAATACTTTACAAACATGGCAGAGAGAATTCTACATATAGAGTTCTACATTTTTT[G/T]GGTAAATTACCTGGTC
RTRAD89nt074145	RTRAD89nt074145_59AG	A/G	59	TGCAGGAAGAGGTTACAAAATAGACTTTACAAACACGGCAGAGTACTCCACGTATGTC[A/G]ATTTTTTTACCTGGTCAAGTTCATTCATTA
RTRAD89nt074150	RTRAD89nt074150_81CT	C/T	81	TGCAGGAAGAGGTTACAAAATAGACTTTACAAACATGGCATGAGTTAATGCCCTGGTCAAGTTCATACATTATAATTTAG[C/T]ATGTAAAC
RTRAD89nt074153	RTRAD89nt074153_57GT	G/T	57	TGCAGGAAGAGGTTACAAAATAGACTTTATAAACATGGCAGAGAACTCTACATATG[G/T]ATTTTCTTTCATCAATTACCAGGTCCAGTTCA
RTRAD89nt074155	RTRAD89nt074155_28AT	A/T	28	TGCAGGAAGAGGTTACAAAATAGAGTT[A/T]AAAAAATATGGCAAAGGAAACTCTACATATGGAGTTCTATGGGCAAAATAATAGCCAGGCG
RTRAD89nt074159	RTRAD89nt074159_60AC	A/C	60	TGCAGGAAGAGGTTACAACATAGATTTTACAAACATGGCAGAGAGAACTTATTACTTAT[A/C]ATTTTTTTGTCAATTACCTGGTCAAGGTC
RTRAD89nt074160	RTRAD89nt074160_88GT	G/T	88	TGCAGGAAGAGGTTACATGGCAGAAAACTCAACATATGGAGTTTGAGTCAATTACCTGGTCAAGTTCAAACATTATAATGTTTGTTT[G/T]A
RTRAD89nt074168	RTRAD89nt074168_46AG	A/G	46	TGCAGGAAGAGGTTAGAAAATAGACTTTAAAAACATGTAGTTGTC[A/G]TCAATTACCTGGTCAAGTTCATACATTAATGTGTGTTTTTGTA
RTRAD89nt074192	RTRAD89nt074192_21CT	C/T	21	TGCAGGAAGAGGTTGGTGTG[C/T]TCCTTGAGCCGGTCCAGGTCTACCTGGGTCCTGCGGTTCTGACGAATCAGGTCCTTGGTACTCAGGGT
RTRAD89nt074265	RTRAD89nt074265_16AG	A/G	16	TGCAGGAAGAGTTTA[A/G]AAAATAGACTTTAAAAACATGGCAGAGAACTCTACTCTGGAGTTTTTGTCAATTACCTGGTCAAGTTCATACA
RTRAD89nt074266	RTRAD89nt074266_21GT	G/T	21	TGCAGGAAGAGTTTACAAAA[G/T]ACTTTTCAAACATGGCAGAGAAAATGTAACGTTATGACTATAGCTACGGTTCTTGGTAACAGAGCTCA
RTRAD89nt074284	RTRAD89nt074284_10AC	A/C	10	TGCAGGAAG[A/C]TAGCTTTTCCTTTCTTTTTCCTTTACTGGTGAGGTAATGTAATGGTCGTTCTTAGAAAAGTTCAGCAGTGATGACGGCC
RTRAD89nt074287	RTRAD89nt074287_33CT	C/T	33	TGCAGGAAGATAGGGGAGGGAGAGGACTCATT[C/T]CCAGCAGCCACTCCCTCCTACCCTTGGGTCACCCGCCACCCCGGCTCCATGTGGGA
RTRAD89nt074289	RTRAD89nt074289_51AC	A/C	51	TGCAGGAAGATAGTTATGGACGATTCATCCTGCTGTATTACAGTGCTCAC[A/C]GATCTGTTTCACTCCTATTCATACCTACTGATAGTCCA
RTRAD89nt074298	RTRAD89nt074298_73GT	G/T	73	TGCAGGAAGATCAGCAACCACCGCTGTCCTCAATCCCATGGTGCAGGGTGTGGTGGGCCATGAACCTGGGGG[G/T]AAACGGGGAGGAGAAT
RTRAD89nt074310	RTRAD89nt074310_83CT	C/T	83	TGCAGGAAGATGACAACCTGATGTCGTATTTTCATGACGACGCCAGAACACTGTACGAAGTTTTCCAGAGGGGACTACAAGT[C/T]TCAGGT
RTRAD89nt074325	RTRAD89nt074325_10AC	A/C	10	TGCAGGAAG[A/C]TGCTGCAGGTCATCTCTAGCCGACAGTCAGCTACAGTTCACCAGCGCAATCCGAGCCCTGAGCCCAATCCATGATGAAT
RTRAD89nt074327	RTRAD89nt074327_42CT	C/T	42	TGCAGGAAGATGGAGTATAAAGAGCTCAGTAGCTCTGACCT[C/T]TAAAGCTCTTCTTAGTGTTTCTAGTCACTGTTACAGGGGCGTGACCT
RTRAD89nt074330	RTRAD89nt074330_30GT	G/T	30	TGCAGGAAGATGGCTGATGTGAAGTGAAT[G/T]ACTTTGATCATGCAGTCTCATTATACAGCATTTCCTGTGTATAAAGTACCAACAAATTA
RTRAD89nt074331	RTRAD89nt074331_64CT	C/T	64	TGCAGGAAGATGGGCCAGAAAATTACACACAACAATTCCTGTAATGTTGACATTTCTAAAATG[C/T]TAAGTCCTGATATTGTCACCTGATA
RTRAD89nt074333	RTRAD89nt074333_65AC	A/C	65	TGCAGGAAGATGGGTAGGCTGCTTCTCTGAATCTACAGGAAGATGGGTAGGCTGCTTCTCTGAG[A/C]CTGCATGGGTATGTGTGCCACTGT
RTRAD89nt074335	RTRAD89nt074335_89AT	A/T	89	TGCAGGAAGATGTCACTGGCAAGCTGTGCCGACTTAAGACACTATGCATGGGAGAACGGGAGGAGGCCCAAGCTACTAACCTCAGATT[A/T]
RTRAD89nt074343	RTRAD89nt074343_58CT	C/T	58	TGCAGGAAGATGTGGCAGACATGGCAGAAATGGCTCCAACCCATGATAGAACCAGTA[C/T]TCTTACATACTGATGAGCCAGGTCTTTTTAA
RTRAD89nt074344	RTRAD89nt074344_83AG	A/G	83	TGCAGGAAGATGTTCCAACATCCCCCTCAACAGCTTATCTGTCAGGTGTCTGCAGCAGGAAACAGCCCCAATAGAGACATGA[A/G]TTGCAC
RTRAD89nt074346	RTRAD89nt074346_59CG	C/G	59	TGCAGGAAGATGTTCCAACCAACCCTTCAACAACTTATCTGTCAGGTGTCTGCAGCAG[C/G]AAACAACCCCAATAGAGACAAGGGTTGCAC
RTRAD89nt074375	RTRAD89nt074375_27AC	A/C	27	TGCAGGAAGCAACACACAGGAAATGG[A/C]TGCTGTCACCCACAATGTTTTCAAATCAAATTGTAATGGTCACATAAGCATTTCACTACAAC
RTRAD89nt074381	RTRAD89nt074381_69AG	A/G	69	TGCAGGAAGCAAGGACTGACACTCAGGGCTGGAGAAACAGCTGGATTCAGGCATCAGACATTAAGTCA[A/G]TGATTGCATCCCAAACGGCA
RTRAD89nt074400	RTRAD89nt074400_83AT	A/T	83	TGCAGGAAGCAGAGCACTTAATTGGTGATGAAAGTCTAACTCAATAATTAATGCTGATAACCATCATCACGAGCCCAAATCA[A/T]TTCCTA
RTRAD89nt074410	RTRAD89nt074410_67AT	A/T	67	TGCAGGAAGCAGCTAGGTGAAACACTGAACTTTATGATTGAAATTGTCTGAAGTGATGAAGGGACA[A/T]TGTACCAGTTGGGACATATGAG
RTRAD89nt074412	RTRAD89nt074412_38AC	A/C	38	TGCAGGAAGCAGCTGGCCCGGTGGGCGGAGTTTCCAC[A/C]AGGGGACCAATGGAACGTACATAAAATGTGTCGAGTGGGCGGAGCAGCACA
RTRAD89nt074419	RTRAD89nt074419_57GT	G/T	57	TGCAGGAAGCAGGATAACATATAAACAAACGCCTGTGGATTGGATCTTCTGATTAA[G/T]GATTGGACGAGAGGAATTATTCCTGTTAAAAC
RTRAD89nt074421	RTRAD89nt074421_58CG	C/G	58	TGCAGGAAGCAGGGCCGGTTCTAGCCTTTGAGGGCCCTAAGCAAAGTTTGGTTGGGG[C/G]CCCCCCACCTTGCACAAAATATTTTAGCAGC
RTRAD89nt074426	RTRAD89nt074426_14AC	A/C	14	TGCAGGAAGCATA[A/C]AACCTTGAATACAGAGCATTGGTAAGGAATTATTTGTTTTTGGTCACATCGCTTCTCAAAAACCCACCACTTATT
RTRAD89nt074454	RTRAD89nt074454_81AC	A/C	81	TGCAGGAAGCCAGTACCCAGGCTGAATGGGGTAAACTTCTGAGCCTGCTGTGCACCAATCTCAGCCACATACAGAGCCCC[A/C]GTCTTCAG
RTRAD89nt074477	RTRAD89nt074477_75AG	A/G	75	TGCAGGAAGCCCATATATGGGCATACACACGTGACCTTGACATAGGTTCATAAATCACACGTTTGACGTGTGCC[A/G]TCTACTGTATTCTC
RTRAD89nt074478	RTRAD89nt074478_48AG	A/G	48	TGCAGGAAGCCCCATAGCCAAAGGGGGTTTGGGACCCAGCGAGAGGG[A/G]ATCTGCAGCCCACTGCTGGGATCTGGTAACCCGCAGCTATG
RTRAD89nt074484	RTRAD89nt074484_20CT	C/T	20	TGCAGGAAGCCCCGGGGAT[C/T]GTCAACAAAGACATTTGCAAATGTCATCAGCGACCTCTCAGCTCCTCTCGGTTCTAACCCCAAAGAACG
RTRAD89nt074487	RTRAD89nt074487_20AC	A/C	20	TGCAGGAAGCCCCTTTTTA[A/C]TCAACCTAATCATTAATTCAACATGTTTATTTGGATATTGGCTTGTACTAAGTCAAAGCTTGTGAATGT
RTRAD89nt074491	RTRAD89nt074491_49AG	A/G	49	TGCAGGAAGCCCTGATGACGAGTCTGTTGATAGATCCAACCAGAAGAA[A/G]GGAGCTCTCTACATGGTAAAGATTTGCAGCCTTGTGATGC
RTRAD89nt074492	RTRAD89nt074492_86AG	A/G	86	TGCAGGAAGCCCTGGTCTGTCACCAGCAGGTACAGGTGGCCCTGCGGGGTCACAAGGTCAAAGGTTAGAAGTCATTCACTGGGGA[A/G]GGG
RTRAD89nt074497	RTRAD89nt074497_55AC	A/C	55	TGCAGGAAGCCGACGATGACGACGCCTCGCTGGTCCTTAGCGACGTGTCCCTAG[A/C]TGACGTGGGAAAGTTCCGTTGTGAGGTCATTGAT
RTRAD89nt074500	RTRAD89nt074500_24CT	C/T	24	TGCAGGAAGCCGCTGGGGTCGTT[C/T]TCTTTGATCACCTCCAGACAGTACTCCATCATGCCTGTAGTCTGACGTAGCTTCATAGTGCAGTG
RTRAD89nt074529	RTRAD89nt074529_50AG	A/G	50	TGCAGGAAGCCTTCTCTGCTGAGATCTGCGTGGCGCTCATCATCAAACC[A/G]GACAACTTCTGGCAGAAGCAGAAAACCAACTTTGGCAGT
RTRAD89nt074556	RTRAD89nt074556_63AG	A/G	63	TGCAGGAAGCGGCTGTACTGCTGGTCAATCTCCCCCAGCAGGTTGTGGAACACCAGCGTGGC[A/G]TGGGACTCCTTGTTCGCTGCGTACGC
RTRAD89nt074565	RTRAD89nt074565_42AG	A/G	42	TGCAGGAAGCGGGTTAGGACCTGCTGCTGGATCTTGGGAAG[A/G]TCGTACTCAGACAGGGTCTCCTTGCCACGCTCCAGGCTGTACTGGCA
RTRAD89nt074603	RTRAD89nt074603_58AG	A/G	58	TGCAGGAAGCTAGCTTTTCCTTTCTTTTTCCTTTACTGGTGAGGTAATGTAATGGTC[A/G]TTCTTAGAAAAGTTCAGCAGTGATGACGGCC
RTRAD89nt074604	RTRAD89nt074604_43AG	A/G	43	TGCAGGAAGCTAGGACTTCTAGAGGGGTGCAAGCTGGTCACC[A/G]TCCAGCAGACGCTTTCTGAAAAAGTCAACAACAACCACAGGCACCT
RTRAD89nt074607	RTRAD89nt074607_8AG	A/G	8	TGCAGGA[A/G]GCTATAGGAGCTCTCCAGGGACTGTCTGTCAGCGGTCAGGTCCTGGAGCTCCTGCTGCAGCCTCCCCATCTCCTCCCTGGC
RTRAD89nt074614	RTRAD89nt074614_75CT	C/T	75	TGCAGGAAGCTCAGGTAGTCCTGCACCAGGCAGCCGAAGTAAGACCCCTTGTCCCTCGACAGCTCCAGGACTCT[C/T]CGTATGGCCCGTTT
RTRAD89nt074631	RTRAD89nt074631_72AG	A/G	72	TGCAGGAAGCTCCTGCACATCTTCTTTCACCAGCGTGATCAGAGAAACCTGTGCCCAATCGATGAATTTGC[A/G]TCCCCATTCTTGGTCTT
RTRAD89nt074632	RTRAD89nt074632_41AG	A/G	41	TGCAGGAAGCTCCTGCACGTCATCTCTAGCCGACACTGTC[A/G]TGCTGTGTTCAAAACAAGTGGGAACTCGGAAAAATACAGGTCAAATCA
RTRAD89nt074639	RTRAD89nt074639_61AG	A/G	61	TGCAGGAAGCTCCTGCATGTCATCTCTAACTGACACTGTCAGCTACCGTTCACTAGTGCC[A/G]TCATTGACCGATGTCCAATCCATTAACT
RTRAD89nt074640	RTRAD89nt074640_77AC	A/C	77	TGCAGGAAGCTCCTGCATGTCATCTGTAGCCGACACTGTCAACTACTGTTCACCAGCAAGAGTCCTGTGCCCAATC[A/C]ATGATGACTTCT
RTRAD89nt074643	RTRAD89nt074643_79AG	A/G	79	TGCAGGAAGCTCCTGCGCGTCACCTCTAGCGGACACTGTCAACTACCGTCCACCAGCGAGATCAGAGACCCCGTGCCC[A/G]ATCCATGATG
RTRAD89nt074644	RTRAD89nt074644_74AG	A/G	74	TGCAGGAAGCTCCTGGTCATCTCTTGCTGAGACTGTCAGCTTCTGTCAGCTTCCGTTCACCAGCCCGATCAGT[A/G]ACCCGTGCTCAATCC
RTRAD89nt074678	RTRAD89nt074678_45GT	G/T	45	TGCAGGAAGCTGGGGCTCGGGGCCAGAGCAGGGCGCAGGAGGGG[G/T]GCCCCAGCTTCCGAGTCAGGCGGCTCAATAATCGGATCCCCCCG
RTRAD89nt074683	RTRAD89nt074683_38GT	G/T	38	TGCAGGAAGCTGTAAACTGGGTCTGTCTGGCTGAATG[G/T]CATCATGGGACATCTCTGTCCACTCACCTTCTCTTCCAGGTCAAGTTCTCT
RTRAD89nt074690	RTRAD89nt074690_36AG	A/G	36	TGCAGGAAGCTGTTGACATCTTCAGGGACCAAGAC[A/G]ATATCTCCTCAGGCTAGCCCTCATCAAACACCTGTTACACACACATAGTACTG
RTRAD89nt074701	RTRAD89nt074701_78CT	C/T	78	TGCAGGAAGCTTGAAGCTCCAGAGCGGGTACCCAGGGAGAGGTGTTGATGCCTGGGAGAGGAGCTTAGCAGAGCATG[C/T]GTCTATCGTCT
RTRAD89nt074713	RTRAD89nt074713_32AT	A/T	32	TGCAGGAAGGAAACACAGAACCAACAGGTGG[A/T]GGCTTAGGGTGGTGGTTGGATGCAAGAAAAAAATGCAACCCCTTACTGTCGAGTAAC
RTRAD89nt074716	RTRAD89nt074716_41CT	C/T	41	TGCAGGAAGGAAACACATATGCATGCGAGTAACGACATTA[C/T]AGCAATAGCATGTCACCAAAAACACCAAAACATACTGTAGCTTGCACC
RTRAD89nt074728	RTRAD89nt074728_41GT	G/T	41	TGCAGGAAGGAACATCACTGTGAGTACCAACATAAAAAAT[G/T]TACTCTATGGCTGATACAATGCAATGTTATCATTCAAATATATTTGCC
RTRAD89nt074736	RTRAD89nt074736_48AC	A/C	48	TGCAGGAAGGAAGCGTTGTTTGTTGTTTATTTTATAGGGACTTGTTC[A/C]TGGCCCTGCACCCCACTAAAGCATGTGCGTTTGTTATTTAT
RTRAD89nt074742	RTRAD89nt074742_34CT	C/T	34	TGCAGGAAGGAAGTGGATAAAGGACAGGGAGGG[C/T]AGAGCCTGCTGTATGAATGGCAGGAAGGGGAGAAAGAGCCATTTGAGCCGCGTTT
RTRAD89nt074756	RTRAD89nt074756_60AC	A/C	60	TGCAGGAAGGACACCTGGGCCTCCAACTCCTCCTCCTGACAACACAGAGGGAACAACTT[A/C]GTGTGAGTGAGAGAGCGTGAGAGAGAGTG
RTRAD89nt074813	RTRAD89nt074813_71CT	C/T	71	TGCAGGAAGGAGGTCGCTACAAACCACACGACTGTGTCGCCCTCCAAAAGGTTGCTCTCATCATCCCCTT[C/T]CGCCTTCGTGACGAGCAC
RTRAD89nt074892	RTRAD89nt074892_7AG	A/G	7	TGCAGG[A/G]AGGATGTGACCTCAGCGCGTTCCTTTCTGCAGGGAGGACTTGTCCTCAGCAGGTCCCTTCCCTTGTTGCTCAGGGCAACCAA
RTRAD89nt074906	RTRAD89nt074906_61GT	G/T	61	TGCAGGAAGGCACTTTGCTCTGCCGTGGGAGAGGAAGCGCGTCTCATTGAACTGATCAAT[G/T]AATGCAGAGTTTCGCACCATGCTTCACA
RTRAD89nt074913	RTRAD89nt074913_38CT	C/T	38	TGCAGGAAGGCATGGAAACAACGTGTGTAGGATTACA[C/T]GGTATATGGGATGTGATATAAATATACACTGAATGTACAACATATTAAGAA
RTRAD89nt074927	RTRAD89nt074927_80GT	G/T	80	TGCAGGAAGGCCTGAGAGCAGAGAAGGAAAAGAGCCAGAGACTGGAGGCCGAGATCCCCCAGAGGCAGGAGGAAGAGAA[G/T]GGCAGCGAG
RTRAD89nt074950	RTRAD89nt074950_70CT	C/T	70	TGCAGGAAGGCTATCTGGGCCTGGAGGAAAGAAGAGCGAAAAGGTCAATTTCCTGAAGAAAAATGTGTG[C/T]GTTTGCATCTTTTTATGGC
RTRAD89nt074952	RTRAD89nt074952_8AG	A/G	8	TGCAGGA[A/G]GGCTATGAGAACAGTCGCTGCTACAACGAGATGACTCTCATCAAGACGGTGCAGTCCATGACCCAGCTGCTGCAGACACCC
RTRAD89nt074955	RTRAD89nt074955_63AG	A/G	63	TGCAGGAAGGCTCACTATGGTGGCGTTACAGACCATCTTTATAACAGTCACACTGCACACAC[A/G]ATAAGATTGCTAGCCTATATCTTGTT
RTRAD89nt074968	RTRAD89nt074968_57AT	A/T	57	TGCAGGAAGGCTGTGATACAACTTATAATTAATCAAAATAAAGGAGAGAAATGCTA[A/T]ATTGAACCTTAACACTTCAAAAGCCTGAGGAA
RTRAD89nt074972	RTRAD89nt074972_75CT	C/T	75	TGCAGGAAGGCTGTGTACTATACTGGGAATACTGGAATCGACGCAGCCATGAACTGGGTCATGGGCCACATGGA[C/T]GACCCAGGTGGGAT
RTRAD89nt074978	RTRAD89nt074978_7AG	A/G	7	TGCAGG[A/G]AGGCTTGAAACTGCAGCTGGTGCATTAGTCCCTCTCTCCCCCCAGTCCCTCCTCCATTTCTCTCCCTCCCCCGTCTCCCCTT
RTRAD89nt074981	RTRAD89nt074981_88CT	C/T	88	TGCAGGAAGGGAAAAGGAAACGGGCGGCCCAGGTGAGCGGGAGTTCACCTCACAATGCTCACCTGTAGGAAGGGAAAAGGAAACGGG[C/T]G
RTRAD89nt074983	RTRAD89nt074983_43AC	A/C	43	TGCAGGAAGGGAAAGTGGAATGTCTTTCATGGAACATCAACA[A/C]TGTGCTGGTTTGCTGGTGCACGTTGGCTGTAGTGAAGGAGAGCCCT
RTRAD89nt074986	RTRAD89nt074986_35AG	A/G	35	TGCAGGAAGGGAACAGAACCAAGCAGGTGGACAC[A/G]GGTGGGAAAGCAGAAAACAGACATGCATGGCGAGTAACGCATGTCATAGCAATA
RTRAD89nt075013	RTRAD89nt075013_20AG	A/G	20	TGCAGGAAGGGAACTAAAC[A/G]TTCTATAACAGCAGACACAATGCAACACTATATGGGAAGCAGTGTTTTACTGTACTGACGACAGCCCTT
RTRAD89nt075034	RTRAD89nt075034_18CG	C/G	18	TGCAGGAAGGGAGCCCT[C/G]TAGTGCAATCAGTACACAACACTATGCTCATCATGTCTTAGCAGGACCAGATGGTGACAGGGGTCGCAGCA
RTRAD89nt075056	RTRAD89nt075056_34GT	G/T	34	TGCAGGAAGGGAGGGGGATGGTGGTCACAGAAG[G/T]TATTAATACAGAACACCCTAGGATGCCCCATATTACAATGCAACCTTCAATATTA
RTRAD89nt075062	RTRAD89nt075062_80AG	A/G	80	TGCAGGAAGGGATGGCTGGGCTGTGTACACTGCATAGTGGTTCACAGTGCTCTCCAACTGGGCCAGGTCAGTATGACAG[A/G]CCACTTGAA
RTRAD89nt075096	RTRAD89nt075096_55CT	C/T	55	TGCAGGAAGGGCACGTCATCACACACCTCAACACACTGGTCAGCAAAGTCAGCT[C/T]CCTCAAACAACTCCATCCTGTAGTGTTCTCCATG
RTRAD89nt075108	RTRAD89nt075108_62GT	G/T	62	TGCAGGAAGGGCCCTTCTTTCTCTGAATGAAGGTGTGTCCGCTGCTGGGCTCCCCACTGGA[G/T]GATGGCGACAGCTCCTCGTTCTCCTCT
RTRAD89nt075142	RTRAD89nt075142_36AG	A/G	36	TGCAGGAAGGGGCGTATCACATGAGATGTCTCACC[A/G]TCTTAAGTCCCCACAGACTTACGGTTTTAGGCATATTATGCAACGATTTTCCC
RTRAD89nt075167	RTRAD89nt075167_82AG	A/G	82	TGCAGGAAGGGGTTACAAAATAGACTTTACAAACATGTCAGAGGAAACTCTACACATTTAGTTGAGTCAATTACCTGGTGA[A/G]GTAAATA
RTRAD89nt075168	RTRAD89nt075168_25AG	A/G	25	TGCAGGAAGGGGTTGAAAGGAAAG[A/G]AAAGGAGGGATGGTGAGAAATAGAGAGGGGAGTTAGAAAAATCTAATTGAAAGTGAAGGAGAGG
RTRAD89nt075204	RTRAD89nt075204_67AT	A/T	67	TGCAGGAAGGGTAAGGAGGACACTCTGTCAACTGCCAATGCCCTTAGTCAGCCAGACACTCCTTAG[A/T]CTTTTTACATGCACATCGGCTA
RTRAD89nt076541	RTRAD89nt076541_78AG	A/G	78	TGCAGGAAGGTCAGCCTCTCCGGGCGGCTCTCGTCCAATGGGATGTCCTCGCTCATGTAGGGGTTGAAACGGAAGTA[A/G]GTGTTGGGTGG
RTRAD89nt076622	RTRAD89nt076622_58AG	A/G	58	TGCAGGAAGGTGGTAAGTAAGGGGCTGTTTGAAAGGGGGTCATATAACCATTGCCTT[A/G]TATTTGTTTTTACAGGTAATATAACACATCT
RTRAD89nt076661	RTRAD89nt076661_46AC	A/C	46	TGCAGGAAGGTTGTTAGATCTGCAGAAAACACCCGTCTCTCTCTT[A/C]CACAACTCTCAAAGCATCTCCACAGCAACTGTCTCTCAGTACT
RTRAD89nt076667	RTRAD89nt076667_15AG	A/G	15	TGCAGGAAGGTTTT[A/G]CAAGGTTGAGCCTCAGGTTTGTAGCCGTGTCCCTGGGTGACTTCCATAAGTACTTTCCCTTCCCATCTCTCCCT
RTRAD89nt076669	RTRAD89nt076669_24CG	C/G	24	TGCAGGAAGTAAACACAGCAGAA[C/G]ACAGTAGACAGAGCAGGAAGGGCCTTCACACCCCCACCCATAAACAAAACCAAAATGTTTTAATA
RTRAD89nt076673	RTRAD89nt076673_89AT	A/T	89	TGCAGGAAGTAAACTGTCTGAAACCAGCCAGGAGTACCTGGACTTGGTCCAATAGGAACCTCTTATTTTCAGTGTGATGAAGAGAAAA[A/T]
RTRAD89nt076690	RTRAD89nt076690_65AG	A/G	65	TGCAGGAAGTAAGCACAGCAAAACCCAGGAGACAGAGCAGGGAGGGGGCGTCACAGATATGATT[A/G]CATTTTGCAACCCTGCTCTCCTCG
RTRAD89nt076699	RTRAD89nt076699_48AC	A/C	48	TGCAGGAAGTAAGCACAGCAAAACCCAGTAGACGGAGCAGGGAGGGG[A/C]TGTCACACCCCACCCATTAAAAACGGGGACCTCCCAAAACC
RTRAD89nt076719	RTRAD89nt076719_20AG	A/G	20	TGCAGGAAGTAATCCAGCA[A/G]AGACAGCTGGCTCTGCTTCCTCACCTGGAGCACAGAGATAGCATTTTGCATAAAATAGCAACAGACACA
RTRAD89nt076724	RTRAD89nt076724_77CT	C/T	77	TGCAGGAAGTACAGATTAATGGGCTTTCTCCTTCACCAGCTCAGGCCTTCTCAATCAAAACATTACCCTCAGGTGT[C/T]AAACACACACAC
RTRAD89nt076727	RTRAD89nt076727_20AG	A/G	20	TGCAGGAAGTACATCATTA[A/G]CGCATCGTCACCGTCACACCCCTGGATGCTTGAGCTGATTTGTTTGGTCTGTCCAGTCCAGCCCAGGCC
RTRAD89nt076738	RTRAD89nt076738_54AC	A/C	54	TGCAGGAAGTACCTTTATGTGATAACGTTTATTTGAGTAATTTGATTGTTTTT[A/C]CGATAAAAAGTATGTGCATAAATATACACCGAGTG
RTRAD89nt076762	RTRAD89nt076762_71AG	A/G	71	TGCAGGAAGTAGTCCAGCAGAGACATCTGGCTCTGTTTCTTCACCTGGCGGAGGGATATCAGAGAACTTT[A/G]ACATGGAAGTCCCACTCC
RTRAD89nt076765	RTRAD89nt076765_70AG	A/G	70	TGCAGGAAGTATCAGACTTCTCAAGAGAAACGAAGATGTAAATTCTCCGTTTCCCGCTCAGAACGCTAC[A/G]AAGAAGGTACACCCACAGA
RTRAD89nt076770	RTRAD89nt076770_35CT	C/T	35	TGCAGGAAGTATGGTTGAAGCACGTTCACATTCA[C/T]AGGTGACCTTAACACACACACCCGTGGTCAGTGTAGGGGCATATCGTACAGACA
RTRAD89nt076775	RTRAD89nt076775_7AC	A/C	7	TGCAGG[A/C]AGTCACAGAGTCTGAGGTGCTAAAGGAGCTCCTTAAACTTGACCCCATCTGGGTCAGATGGTTTAGACCCTTTCTTCTTTAA
RTRAD89nt076776	RTRAD89nt076776_51CT	C/T	51	TGCAGGAAGTCACCATCATTCCACTGCCTGTAATGGCAGATTGGCTACAG[C/T]ACTAGTTCCGCTCTTATTATGGTATGATTCCCTGAAAT
RTRAD89nt076778	RTRAD89nt076778_38AC	A/C	38	TGCAGGAAGTCACTAACGGAGCATCTTAAACTTGACC[A/C]TAAAAAAATATCTGGGTCAGATGGTTTAGACCCTTTCTTCTTTAAGGTTTC
RTRAD89nt076779	RTRAD89nt076779_26AG	A/G	26	TGCAGGAAGTCACTGAGTCCGAGGT[A/G]CGAAAGGAGCTCCTTAAACTTGAGCCCCAAAAACATCTGGATCAGATGGTTTTGCCCCTTTCT
RTRAD89nt076781	RTRAD89nt076781_26AG	A/G	26	TGCAGGAAGTCACTGAGTCTGAGGT[A/G]CTAGAAGAGCTCCTGAAACTTGACCCCCCAAAAACATCTGGGTCAGATGTCTTTAAGGTTGCT
RTRAD89nt076793	RTRAD89nt076793_54CT	C/T	54	TGCAGGAAGTCAGGTTGGTTTTTTAGGAGGATCCACATTACTGACTGATGACC[C/T]GGGATGCCTTACCCTGAGGGGTCATGAGAAAGTTG
RTRAD89nt076809	RTRAD89nt076809_58AC	A/C	58	TGCAGGAAGTCCATGACCCTTTACCTCTTGTGTGTGGTCAACCCATCTGTCAAATGA[A/C]CACACAAGGTTTAGCTAGTGGCTGAGCACTC
RTRAD89nt076813	RTRAD89nt076813_43AG	A/G	43	TGCAGGAAGTCCCCAGAGTGCTGTGCATAGAGGAGAGCCAAG[A/G]TACTTGGAACAGAGTGGACTCCTGTATCCCATCTCTGTCAGCTAGG
RTRAD89nt076814	RTRAD89nt076814_85AG	A/G	85	TGCAGGAAGTCCCCAGTGTGCTGGGCATAGAGAAGAGCCATGTACTTGGAACAGAGTGGACTCCTGTAGCTCCTATCTCTGTCA[A/G]CTAA
RTRAD89nt076818	RTRAD89nt076818_26AC	A/C	26	TGCAGGAAGTCCCTGGAGTGCTGTG[A/C]ATAGAGGAGAGCCAAGGTGACCTACTTGGAACAGAATGGACTCCTGTCTCTGTATCTCCTGTC
RTRAD89nt076834	RTRAD89nt076834_84AT	A/T	84	TGCAGGAAGTCTCCAGAGTGCTGTGCATACAGGAGGGCCAAGGTAACCTACTTGGAACAGAATGGGCTCCTGTACCTCCCGTC[A/T]CTTGT
RTRAD89nt076856	RTRAD89nt076856_72CT	C/T	72	TGCAGGAAGTGAACCATCTGGCTGAGCAGGAAGTGCTCTATGTGAGTGGAGCCATCTGAGGTGGTTGGGGA[C/T]TCTGAGGCTGGGCCACT
RTRAD89nt076857	RTRAD89nt076857_27CT	C/T	27	TGCAGGAAGTGAACCATTTGCCTGAG[C/T]AATAAGTGCTCTACGTGGGTGGAGCCATGTGAGGTGGTTGAGGACTCCGAGGCAGGGCCACT
RTRAD89nt076868	RTRAD89nt076868_27AG	A/G	27	TGCAGGAAGTGACTATGTGTGGAAAT[A/G]GGATGGAGAATCTTTCCTCCGCTCACTCTCTCCTCCCACTCTCTACCTCTCTACAGAAGGGG
RTRAD89nt076877	RTRAD89nt076877_80CT	C/T	80	TGCAGGAAGTGAGGTATCCTCACGGGCTCCATCTGCGCCAGGCCTTTCAGCCGATCCACGTCCTCGTACGACACCTGGG[C/T]AAGCAGACA
RTRAD89nt076878	RTRAD89nt076878_16AG	A/G	16	TGCAGGAAGTGAGTC[A/G]GATTGACGCGCACAAATTCCACACCTTCCACTTCCTCCTCTCTTTTGACACCACCTCCCTACAAACCTGGCAT
RTRAD89nt076882	RTRAD89nt076882_26AC	A/C	26	TGCAGGAAGTGATCTCATACAGTTC[A/C]AGTTCTCTATTTGTTTGCATTGAAACTCCAGCCAGTGGAGCAGGCCAATCTGATACACATCTG
RTRAD89nt076886	RTRAD89nt076886_17AT	A/T	17	TGCAGGAAGTGATGTC[A/T]CAGCCCACCTGTGAGGGGCCATGGAGGACACCATGGCTGTTTGTTGAATGACAGGCTTGATTTTCCTGCTTT
RTRAD89nt076893	RTRAD89nt076893_33AG	A/G	33	TGCAGGAAGTGCATCTCCACCCAGTCCGAGCC[A/G]CTGGCGCTGGTACCATACGCCAGGTATTCGCCATCCTCCGAGAACGCATAGCCTGA
RTRAD89nt076902	RTRAD89nt076902_36CT	C/T	36	TGCAGGAAGTGCTGTTGTTCGCCTCCAAACCAGTA[C/T]CGGTTTCCGCCAAGAGATCAGACAGAGGGAAGTTCTCTAGAGGAAAAACAATA
RTRAD89nt076913	RTRAD89nt076913_36AC	A/C	36	TGCAGGAAGTGGATAAAAACAACCACGAATAAACA[A/C]AGGCGATCTAATTTACTGGTGTGCCTCATCTCATCAGGAGCTCCATTTACAGC
RTRAD89nt076915	RTRAD89nt076915_72CT	C/T	72	TGCAGGAAGTGGATGAAGTAGCACAGCACCAGTCTGTTGAGCTCAGGCAGGCACTGGACAACATTGACAGC[C/T]GCCACAGGGTCATCATA
RTRAD89nt076918	RTRAD89nt076918_78AC	A/C	78	TGCAGGAAGTGGCCTGCTCCGTTATCTCCTCCCTCTAATGTTGAGATATGAAGTAGCTTTAACTGAGGTCACACTCA[A/C]CAGCCAACTCA
RTRAD89nt076919	RTRAD89nt076919_83CT	C/T	83	TGCAGGAAGTGGCCTTCAGCAGGCTGCTCCAGGACTACGACCTGGGTTGCCAAATCACCATCCCCAAAGGTACTCTACTACT[C/T]AGGCCT
RTRAD89nt076921	RTRAD89nt076921_78AG	A/G	78	TGCAGGAAGTGGCTGAGGAAGAGGAGCGCCATCAGCACAAAGCCGGTCAGCTCTTCAACCCACCTCTGGCCCACTGC[A/G]TCTCTGTAGCA
RTRAD89nt076924	RTRAD89nt076924_19CT	C/T	19	TGCAGGAAGTGGGCAGCC[C/T]GTCTCGCCCCGCACGCCCAGATTCCTGGTAGTAACTGGGGGGAGTAGTATGTACTGCAGGAAGTGGGCAG
RTRAD89nt076939	RTRAD89nt076939_18AG	A/G	18	TGCAGGAAGTGGTACTC[A/G]CTAACCAAGCAGCGTGATGTCCTTTACACAAGACATCTGGGTTGTCTCAGCTGCCCTGCCTATATGGACTC
RTRAD89nt076945	RTRAD89nt076945_59CT	C/T	59	TGCAGGAAGTGGTTAGTTGCACAATTTGGATAGGGATCATAACAAGGCAGAAATTCTC[C/T]AAAAACAATACCACACACAAACAACGGTCT
RTRAD89nt077008	RTRAD89nt077008_50AT	A/T	50	TGCAGGAAGTTAAACAGGTCAAGACTCCCGTGAGCTGATAAGGGAGAAG[A/T]CTCATGAATTTAAAAGTGAAGAGGAAATATGACATTTTT
RTRAD89nt077010	RTRAD89nt077010_68CT	C/T	68	TGCAGGAAGTTAAATGTTGACGAGACAGAGAAGGTGACTTGTCCTCCTTTCACCATCACTGGGTTAC[C/T]GAGGTAGTATGTCACAATATC
RTRAD89nt077016	RTRAD89nt077016_25CT	C/T	25	TGCAGGAAGTTAGAAGTACTAGTT[C/T]GACACCACTTTAGACAGGGTAGAGCGACTACAGTACCTATGGTACTGAATGGCGTGAAGCAACA
RTRAD89nt077019	RTRAD89nt077019_33CT	C/T	33	TGCAGGAAGTTAGACGCCCCCGTGGCCTCAGA[C/T]ACCTTTCTGGTGGCCAGCTTACACAGGCGCTCGATGAAGCCCGGGATGTTTAGGAG
RTRAD89nt077021	RTRAD89nt077021_62AC	A/C	62	TGCAGGAAGTTAGCCGGGTAAGTTTAGATGTGACTTTGCATATGCGATTGATAAAAGGTTC[A/C]ATTTTTTCTCTTGATAATTGTGAATCA
RTRAD89nt077042	RTRAD89nt077042_13AC	A/C	13	TGCAGGAAGTTC[A/C]GTTTACTGTAGTTCATCCACTGCTTCCTTAACCCTAGTATCATTTATAAGAGCCTGTCTGTCATCTGTCACACACA
RTRAD89nt077043	RTRAD89nt077043_64AG	A/G	64	TGCAGGAAGTTCATTAGATCTCAGCGCTCCACACCAGGTGTTTGTAAATACGTCGGTGTTTAC[A/G]ACTAAGTCGCCTCTTGACGAACATC
RTRAD89nt077045	RTRAD89nt077045_19CT	C/T	19	TGCAGGAAGTTCCCAGAG[C/T]GCTTTGAATAGAGGAGGACCAAGGTACTTGGAACAGAGTGGACTCCTGTATCTCCTATCTCTGTCAGCTA
RTRAD89nt077064	RTRAD89nt077064_70CT	C/T	70	TGCAGGAAGTTGCATTTTTGTTGTTTTCCTGTAAATAAGTTGTTGTTGTTTACAAGTACAGAAGTTGTC[C/T]GTGATCCACATTTCTGATC
RTRAD89nt077070	RTRAD89nt077070_44AG	A/G	44	TGCAGGAAGTTGGCCCTGGCAGGCAAGTCTCCAAACTTCTGAC[A/G]GACATGTTTGCGGTGGGTCCCTCGTCAACAAGGCGTGGGTGATGT
RTRAD89nt077075	RTRAD89nt077075_32AC	A/C	32	TGCAGGAAGTTGGTACAGAGTACCTTGTTCT[A/C]TGGCTGGATTTACTATCATCTTAACGCGATGCATGTTCTGGCAGCGAGAGAGCAGAG
RTRAD89nt077085	RTRAD89nt077085_77AG	A/G	77	TGCAGGAAGTTGTGTGCCTGACTGTAACTCAAGGGCCAGACAAAGGGCTCTAAATTTAACAACTCCCCCCCCGCAC[A/G]CACACACACACA
RTRAD89nt077098	RTRAD89nt077098_45AG	A/G	45	TGCAGGAAGTTTCTCTGTATAGCCATGCCCTTGGCCCCGCCCCC[A/G]ATAGAGGACATTTCCAACATGGCCGCTATGCTCCTCACGCTGCC
RTRAD89nt077108	RTRAD89nt077108_54AG	A/G	54	TGCAGGAAGTTTGTTTCAAGAGTCCCCACAGTAGCATCAAGTCAGGATTTTTG[A/G]TTCATGTATTTCAGTGTATTCACTTCTGGGTTTTA
RTRAD89nt077109	RTRAD89nt077109_68CT	C/T	68	TGCAGGAAGTTTGTTTGTTGGCATTGAGTGGGGGGAAACAGCTGCAGGAAAGGTTCTGACAGATGGG[C/T]GTGTCTTGGTGGTGGCTAGGA
RTRAD89nt077119	RTRAD89nt077119_52AG	A/G	52	TGCAGGAAGTTTTTGCGCAACACATGTTTTTTTGACACTTGTTTCATCAGT[A/G]AGTCACTAAGGTCAGTCCCTAGACACACATTGTCATG
RTRAD89nt077124	RTRAD89nt077124_11AG	A/G	11	TGCAGGAATA[A/G]AACCATCATGATCCATTTCTAGAGCTCCTTCCTTAACTGGCCAGGTGAACAACAAACTGGTAGTAATACAGTCTGACC
RTRAD89nt077131	RTRAD89nt077131_48AG	A/G	48	TGCAGGAATAAAATGATGGGGGAAAAAAAGAGGGGTCTCTCTCCTTC[A/G]AAGAGAGGGATTTTACAGGCTATAATAACTGTGATGAATGC
RTRAD89nt077132	RTRAD89nt077132_24AG	A/G	24	TGCAGGAATAAACAGAAACGTAA[A/G]AGAAAAGTGTTTATTATTAGGGTAACTACAAAAATATTTCTCACCAACCTTCTGGTAGTTTTCGT
RTRAD89nt077137	RTRAD89nt077137_18AT	A/T	18	TGCAGGAATAAAGACAC[A/T]AATCGTGATGAGTTCATCTTCTACTCTAAGAGGTTAATGAGGCTCCTGATAGAACATGCCCTCTCCTTTCT
RTRAD89nt077192	RTRAD89nt077192_54GT	G/T	54	TGCAGGAATAATTAATAAGAGATGGATATCCAGAGTATCAAGCCCATCGCATC[G/T]CACAGCGGCTCTTAAGATCCCACTCCCTCTCCTCC
RTRAD89nt077194	RTRAD89nt077194_55AG	A/G	55	TGCAGGAATAATTGTGTTATGGCATGTTTAATGGAAATAAATATTTGAAAAAAT[A/G]TAATAATATAATTAAAGTCCAATGTTTCTTCTCT
RTRAD89nt077198	RTRAD89nt077198_10AC	A/C	10	TGCAGGAAT[A/C]ATTTCTTAATTCAATATTAGGATCCGAGTTTGGAATGACATAACACATGCATTTTACTTCTTACGTTAGTAAACCATGT
RTRAD89nt077201	RTRAD89nt077201_46GT	G/T	46	TGCAGGAATACAAATATGGTAAACACACAATACACATTCTAACGT[G/T]AAGGGGAGCTAACTACCATCTGTGAGGGAGAAGCTCCTTAATT
RTRAD89nt077205	RTRAD89nt077205_15GT	G/T	15	TGCAGGAATACAAG[G/T]ATAGATTGAGGCATTTAAATACAGAAGAAATTGGAATTAAATTTAGAGCCGAGCTGTCTAGCCTGAACTGTAGC
RTRAD89nt077212	RTRAD89nt077212_51AC	A/C	51	TGCAGGAATACACTCAGCTCCTCTCTCCCCTCCAACCTGACCTTATCATC[A/C]TCATCACAGACACATTATCTCTCCTGTCTGATTAGCTG
RTRAD89nt077230	RTRAD89nt077230_12AC	A/C	12	TGCAGGAATAC[A/C]TTTTAATTCTTCAGGACCTTTTCCTGGAACACTTTCATCAGGACCTTGTCCTGTTTTCTCTTAACATAGCTCATGCA
RTRAD89nt077241	RTRAD89nt077241_33CT	C/T	33	TGCAGGAATACCTGTTAGATCACCTTTGTCTA[C/T]AGGATGTGATACTGTAGCTATTGACGCTATATTTTACTCATATCTTCTTTGTTTTG
RTRAD89nt077250	RTRAD89nt077250_80AC	A/C	80	TGCAGGAATACTATAGACAGCAGACAATTAGAGATATCAAAACAAGGATATTTTGCTTTTCAATAGAACCTCTTTTTTT[A/C]ATTTAATGG
RTRAD89nt077254	RTRAD89nt077254_83CT	C/T	83	TGCAGGAATACTGTCTGGGTGGAGAAGAGGGACAGCCTGACATTAATACACACTCTGAGTCACATTACGCCCCTGAGGAGAA[C/T]TTAGCT
RTRAD89nt077279	RTRAD89nt077279_14AG	A/G	14	TGCAGGAATAGCA[A/G]TGAGATCAAACTTCACGTGGTCTTCTACACCTCAGAGCACCAGGATAAGCCTCAGACAAATAACTGTTGATATGA
RTRAD89nt077283	RTRAD89nt077283_13AC	A/C	13	TGCAGGAATAGC[A/C]GTGAGATCAAACTTCACGTGGTCTTCTACACCTCAGAGCACCAGGATAAGCCTCAGACAAATAACTGTTGATATGA
RTRAD89nt077284	RTRAD89nt077284_69AG	A/G	69	TGCAGGAATAGCATTTCGGGGCTGAGGAGATGAGGAGCAGGAGCTAATGAGAACACTTTCAGGCCTCA[A/G]TGTAACCTTGACCTAGAGAG
RTRAD89nt077285	RTRAD89nt077285_44CT	C/T	44	TGCAGGAATAGGAAATGTGAATTATTATGTGGATTATAATTAA[C/T]GGACATTTTTCATAAGGGAAACTACAAACTTCAGAAGCATTTTTA
RTRAD89nt077294	RTRAD89nt077294_31AG	A/G	31	TGCAGGAATAGGGTCAAATGGAACATTCAG[A/G]GAGTTGAGATTATAAATGGCTGTAGGCCCCACTAGAGGTAGGAACTGAGGGTTGGTGG
RTRAD89nt077299	RTRAD89nt077299_76CT	C/T	76	TGCAGGAATAGGTCACAAAATAGACTTTAAAAATATGGCAAAGAAAACTCTACATATGGAGTTGTATGGACAAAA[C/T]AATAGCCAGGTGC
RTRAD89nt077300	RTRAD89nt077300_81AC	A/C	81	TGCAGGAATAGTACTTGTCTGTTTGGTTACTCCTCCTATACTCACTTCTTTCTGCCTCTCCCTCCCTTTCACCCTCACTT[A/C]GTTTTTTT
RTRAD89nt077311	RTRAD89nt077311_39GT	G/T	39	TGCAGGAATAGTTTATAGCTTTCACATAGTTACTTAAC[G/T]ATTCGAAACCATTGCATACCATTAACTTATCTACTAATTATTATTTATCT
RTRAD89nt077312	RTRAD89nt077312_43AG	A/G	43	TGCAGGAATAGTTTCTTACTTCTATCTCAGGACCCTGTCCTG[A/G]AATCACATAACTCATGGATTTACATCTGACCATTACAAACCATGGC
RTRAD89nt077314	RTRAD89nt077314_47AT	A/T	47	TGCAGGAATAGTTTTGACAAAACCCTTAAATTAAAGATGAAAGTAC[A/T]TTTAAAACACATTTTGATTGTTTCCTTTCAAATCTAGTATGG
RTRAD89nt077318	RTRAD89nt077318_15AG	A/G	15	TGCAGGAATATACA[A/G]TATAATATTACTTCTACACTATTACAATACTACTACTACTACAATAGTACTAATACTACACTATTACAATACTA
RTRAD89nt077325	RTRAD89nt077325_73AG	A/G	73	TGCAGGAATATATATATTTTTTACGTTTTTTAATTGAACCGTTATTTAACTAGGAAAGTCAGTTAAAATGAC[A/G]GCCTACTGGGGGAACA
RTRAD89nt077329	RTRAD89nt077329_12AT	A/T	12	TGCAGGAATAT[A/T]TTCACAATTCTAGCTCATGGTTAGTTCCTAGGATAATGCAACTCATACATTTACACTCAGAGCCTCCTGGGCCCTGT
RTRAD89nt077360	RTRAD89nt077360_89CG	C/G	89	TGCAGGAATATGACAACAAGCAAACTAACTGTGTCTAACCTGACTTCTCCTATTGAGTTTCCAGTTTCCACATCATGCTAACAGTGAA[C/G]
RTRAD89nt077368	RTRAD89nt077368_45AG	A/G	45	TGCAGGAATATGCAGTGAACTGCCACGTGATAACCTGGGAGCGG[A/G]TCCTGAGCCACTTTGACATCTTTGTGTTTGGGAATTTTGCGGGC
RTRAD89nt077369	RTRAD89nt077369_60AG	A/G	60	TGCAGGAATATGCGTCCTATCCCACTCAGCAGCTGCACTCTCTGCTGGGGCTCCTACTG[A/G]ATGATGGAGTGATATGTCTCTACAGCTAG
RTRAD89nt077370	RTRAD89nt077370_63AG	A/G	63	TGCAGGAATATGCGTCCTATCCCACTCAGCAGCTGTACTTTCTGCTGAGGCTCGTACTGGAC[A/G]ATGGAGTGATATGTCTCTACAGCCAG
RTRAD89nt077374	RTRAD89nt077374_76CG	C/G	76	TGCAGGAATATGGGGCTCTCTCAGTTCTCAGGACACACAGTGAAACGTCACAGTGTCACAAACAGAGGAAGAAAT[C/G]AAAAAAGACACCA
RTRAD89nt077411	RTRAD89nt077411_46CT	C/T	46	TGCAGGAATATTTTATAACAGGGTCCAGATTTGGAATGTCAAATC[C/T]TTTGCATTTTACCATAACCAATAATGTGATTAACATAGTGTTG
RTRAD89nt077416	RTRAD89nt077416_16AT	A/T	16	TGCAGGAATATTTTC[A/T]AATTTCTATCTCATGGTTAGTTCCTCATACATTTACATCTTTCAAATACTTCTAAAATGGGGTAGAGGTTTAA
RTRAD89nt077428	RTRAD89nt077428_65AG	A/G	65	TGCAGGAATATTTTCTAATTTCTATCTCAAGTTTAGTTCTTAGGATAATACAACTCACACATTT[A/G]CATCTTTCAATACTTCTAAAATGG
RTRAD89nt077430	RTRAD89nt077430_89AC	A/C	89	TGCAGGAATATTTTCTAATTTCTATCTCATGATTAGTTCCTAGGATAATGCATATTTCAATACTTCTTAAATGGGGTACAGGTTTAAA[A/C]
RTRAD89nt077437	RTRAD89nt077437_61AC	A/C	61	TGCAGGAATATTTTCTTACTTCTACCTCAGGACCCTGTCCTGGTATCTCTATAGTACCTC[A/C]GAATCTTATCCTGGAATAGCTTTCATCA
RTRAD89nt077438	RTRAD89nt077438_89CT	C/T	89	TGCAGGAATATTTTCTTACTTCTACGCATTTCTACTTCAGGACTACTTCCTGGAATTACATAATTTGCACATTTGCATCTTGCTATAC[C/T]
RTRAD89nt077445	RTRAD89nt077445_72CT	C/T	72	TGCAGGAATATTTTCTTATTTCTATCTCAGAATTGTGCCCTGGGATCACATTACTCGTAACCGTGTCATGT[C/T]GTCCCATGGCCACTTCT
RTRAD89nt077453	RTRAD89nt077453_28AT	A/T	28	TGCAGGAATATTTTGGACTTGAACCTC[A/T]GGACCCTGTCCTGGAATCACATAGCTCATGCATTTACATCTGACGATCGTAACCCATGGCA
RTRAD89nt077459	RTRAD89nt077459_51AC	A/C	51	TGCAGGAATCAAACCCACAACTCTGCTGTTACAAACTCCAGGACCCAGGT[A/C]TTTATTGTGCTAGTATGACCAGTGCCATAAGGGAGAAG
RTRAD89nt077468	RTRAD89nt077468_54AG	A/G	54	TGCAGGAATCAAGGAGATTGCTTCCCAAGTCACCTTCAGCTAGGTCCTGACCC[A/G]GCCAGGAGTCCTGGTGCTCTGCTCACACCTGACCC
RTRAD89nt077474	RTRAD89nt077474_55GT	G/T	55	TGCAGGAATCAATACACGGCTGCTCCTCCCTTCTGGGGACGAAGGTGAAAGAGG[G/T]CAATGAGGAGAAGAAGACTGTGCTGATGGGATTC
RTRAD89nt077485	RTRAD89nt077485_25AT	A/T	25	TGCAGGAATCACAACACTATATCA[A/T]TAGGGTGTAGTAGAATTACATCATTATGTTAATCACATTACTTTTATATTAGAATGTATTCATA
RTRAD89nt077492	RTRAD89nt077492_43CT	C/T	43	TGCAGGAATCACCCACGCCTTACTGATGCTCTTGGTCGGGGT[C/T]CTAGTCGGACTCTTAGTGGGGGTCCTGGGTGGTGTCCTGGGTGTAC
RTRAD89nt077494	RTRAD89nt077494_50GT	G/T	50	TGCAGGAATCACTTAGGTTGAGAATTTAGTGGCGGAGGGCCAGAGCTTA[G/T]AGTTTGGGGGCCTCTGCTTTGACCCTCAGAACACACACA
RTRAD89nt077517	RTRAD89nt077517_18AG	A/G	18	TGCAGGAATCATAGAGC[A/G]GCTGAATAGCAATGCAGTGGTCCAGCCTCAGGTGTCATCTGTGTGCTTTGTGTTGCCTACTGGTACGGACC
RTRAD89nt077519	RTRAD89nt077519_45AT	A/T	45	TGCAGGAATCATCTCAGATCTGCCACCTGGACAGCCGATAAAAC[A/T]GAGAATTATTTTTGTCTGGAATAAAGCATTTTTGTGGGGAAAAT
RTRAD89nt077521	RTRAD89nt077521_81AG	A/G	81	TGCAGGAATCATCTCAGATCTGCCACCTGGACAGCCGATAAAACTGAGAATTATTTTTGTCTGGAATAAAGCATTTTTGT[A/G]GGGAAAAT
RTRAD89nt077530	RTRAD89nt077530_76GT	G/T	76	TGCAGGAATCCAAATAGAGACAGCATCTCTACTTTTGGCCTTGCATTTCCTCTCTGCTTGTTGCCTGCAGCAAAT[G/T]AGCTAGTAATTGT
RTRAD89nt077533	RTRAD89nt077533_26AG	A/G	26	TGCAGGAATCCACTGCCGCATGGCT[A/G]GGGGGTATGGGGGGGGTTTGACTAGCACCGAGCAGGTCAAGTTCTCTCCATAGGAACAGGCCC
RTRAD89nt077535	RTRAD89nt077535_47CG	C/G	47	TGCAGGAATCCATAAAGCTGTGATCTAAACTGGGACAATTACGAAA[C/G]GATACGAGGAAGGAAACAGACATTTCCCAGACCCGCAGAAAA
RTRAD89nt077539	RTRAD89nt077539_50CT	C/T	50	TGCAGGAATCCATTGATAATCCTCACCGCCTCACAAACATTCAGCAACA[C/T]GGCAACATGGGCAGTTAAGAGTTCAGCTCAAAGTCAACA
RTRAD89nt077542	RTRAD89nt077542_33GT	G/T	33	TGCAGGAATCCCACAAAAAGCCAAGTTATCAC[G/T]TTTAACCCCCTAGAGCTATCAACTAAGTACATTTGAACAACTCCTACTTGTTTTTA
RTRAD89nt077551	RTRAD89nt077551_36AG	A/G	36	TGCAGGAATCCCATCAGGGCCTCTGAGAGCGCCTG[A/G]ACGTCGTACTGGCCCATCTCAGGCTCCGAGAGCTCTGTAAAAAGAACACTTTA
RTRAD89nt077571	RTRAD89nt077571_39CT	C/T	39	TGCAGGAATCCTATAGAGGTAGAAGACGGCACCAACTC[C/T]ATTCTCTAGGAGGCTGAATCCGCTTTCCTGGCACCTCTCCATCCATCCCT
RTRAD89nt077584	RTRAD89nt077584_39AC	A/C	39	TGCAGGAATCCTGGAAGAAGGCTAAAGCGGAGGACAGG[A/C]AGAGATCTGAGGCAACCAAAATGGACGCAGAGCAGCAGCACCAGCGGGCT
RTRAD89nt077586	RTRAD89nt077586_60GT	G/T	60	TGCAGGAATCCTGTAGAATTGACAAAATCCTGCAGTGGTATGACTTGTCCTGCAGAAAT[G/T]TTGAAAATTCTGCACAAACATGACAATTC
RTRAD89nt077587	RTRAD89nt077587_38AG	A/G	38	TGCAGGAATCCTGTAGGATTCTTCATGCAGGGTTCCT[A/G]TAAGGCTTTTTTGTAAGGGTGTAGATAGCCTACAGTAATTTGGTGTGTATA
RTRAD89nt077592	RTRAD89nt077592_33AG	A/G	33	TGCAGGAATCCTGTGGGACCCACAAGACCTGT[A/G]GGAGTCCTGTTCCCGTGTCAACCTTTAGTGGTTACCTTTCTCCAGCCTCAACCCTC
RTRAD89nt077604	RTRAD89nt077604_55GT	G/T	55	TGCAGGAATCGTTGGCTTGACAAAAGGGCAATGAGTTGGCAGAGGTTTGTGTGC[G/T]AGTGACTGGCCGGTCGCCAGGGGGCTTTTGCGTA
RTRAD89nt077610	RTRAD89nt077610_55CT	C/T	55	TGCAGGAATCTAATTTGAGTCAGAAAAGGATGTTCATATGATAGGGAAGATATA[C/T]AAAACCTTGCAGATAGCATATCCAACTGACCATC
RTRAD89nt077622	RTRAD89nt077622_79AC	A/C	79	TGCAGGAATCTCATAACATGGGGTGTAGAGAGGATGCTGGTTCTCCCCTGTGCTCTGCCTTTCCTGTCCTCCCAGGTT[A/C]TTTTACCTAG
RTRAD89nt077636	RTRAD89nt077636_31CT	C/T	31	TGCAGGAATCTGAGGCAACTATGATCTAGT[C/T]TCATAAGTTACCTGACTAGTAAAGAGGAATGCTTTTTTAAAACGTTCTTCGAACAGAA
RTRAD89nt077639	RTRAD89nt077639_55AT	A/T	55	TGCAGGAATCTGAGGGGTCAGTGGGAAGTGGTCATCTATCCCTGTTTCCTATAC[A/T]ATGCCCTTTAGGGCGTCTGGGGAGAACAGACAGG
RTRAD89nt077666	RTRAD89nt077666_56CT	C/T	56	TGCAGGAATCTTCACTTCGTCTCCTCTCTAATCCCGGCCCCCTCTCCGCCCTCAC[C/T]GCCATGCTCTGCACAGCGCCAGGCGTGTGACAC
RTRAD89nt077668	RTRAD89nt077668_37GT	G/T	37	TGCAGGAATCTTCAGATATTCAACTAACTTCACAAA[G/T]AATTGAAAATACATGATCCAATTACAGCATCGTGTGCTGCTTGACTGAGGAA
RTRAD89nt077669	RTRAD89nt077669_73AC	A/C	73	TGCAGGAATCTTTCATTTTCCAAAAAGGGACAACTCTGTCTATTTTTCCCAGAGATTTAGAATTTTTACAAA[A/C]CTAAGGTTATAGCTCT
RTRAD89nt077682	RTRAD89nt077682_71CT	C/T	71	TGCAGGAATGAACCTTTGTGCAGAGAGAGCAGTGGTTTTATTGACAGTTGGATGTTGGCATTATGATGTG[C/T]CATTACGTGCTAGTGTAC
RTRAD89nt077702	RTRAD89nt077702_47CT	C/T	47	TGCAGGAATGACTCTCCTGACTGCTTCAGACGACGCACCTTAGTCA[C/T]GTCCTTCAGCACTGACTGGCCCACTGGACGACACAAAGGACC
RTRAD89nt077704	RTRAD89nt077704_20GT	G/T	20	TGCAGGAATGACTGTGATT[G/T]ATGTGTTTATGCGTTTCAACACGTGAATGCATGCCTGCCTCAGCAGCTCAAAAATGACAACAATTTCCA
RTRAD89nt077713	RTRAD89nt077713_33CT	C/T	33	TGCAGGAATGAGATCCTACTCCATTGTGCGAT[C/T]GATGACATCACCACTGGACTGGAGACTCTGAATGTTGATTCTCATGAATAATGATT
RTRAD89nt077715	RTRAD89nt077715_26CG	C/G	26	TGCAGGAATGAGATGTCATCAGATA[C/G]CAGGTCCTTCTTTATGGCTCTCGTTGTGTCTAAAATGGCTGCTATCTCTCTGTTCATATCATC
RTRAD89nt077745	RTRAD89nt077745_79AG	A/G	79	TGCAGGAATGATCAACCTTGGTATGACACTAAACTGAAGCCTTTCTCATGTCAACAAGGGGTCAGTGGCAGCATGACC[A/G]TATAGATAGT
RTRAD89nt077748	RTRAD89nt077748_60AG	A/G	60	TGCAGGAATGATGCCAATGTGAAGGTCACATGACTGTAGGGAGGGGTCATGCTCCGATA[A/G]CCCCGCCTCCTGCTGTGTTCGGCCAATCA
RTRAD89nt077752	RTRAD89nt077752_51CT	C/T	51	TGCAGGAATGATGGGTCGTGTGAGGTCATCACTCCGACCAGACGAGGAGA[C/T]GTGTTCAGCGAGTACGTGTGTAAATGCCAGCCTGGCTT
RTRAD89nt077754	RTRAD89nt077754_25AC	A/C	25	TGCAGGAATGCAAAATTGACTGGC[A/C]CGATGAACTCGGGATGGCTGGTTAGTGATTCTGGTTCCTCTCGATCGCTCGTTAGGGTTGATTT
RTRAD89nt077757	RTRAD89nt077757_12AG	A/G	12	TGCAGGAATGC[A/G]AAATTGACTGGCCGATGAACTCGGGATGGCTGGGCAGTGATTCTGGTTCCTCTCAATCGCTCATTAGGGTTGATTTC
RTRAD89nt077758	RTRAD89nt077758_45AG	A/G	45	TGCAGGAATGCAAAATTGACTGGCCTGATGAACACAGGATGGCC[A/G]GGCATTGATAGTGGTTCTTCTCCATCGCTCGTTGTGTTGATTTC
RTRAD89nt077759	RTRAD89nt077759_44CT	C/T	44	TGCAGGAATGCAACGTTGACTGGCCTGATGAACACAGGATGGC[C/T]GGGCAGTGATAGTTGTTCCTTTCCATCACTCGTTGTGTTGTTTTC
RTRAD89nt077784	RTRAD89nt077784_22AG	A/G	22	TGCAGGAATGCATGGTTTAGG[A/G]GTAATGCCAGGCCTCCCAGCAGTCCCTCCATTACCCATGCCCCCTATGCCAGGGGTGGGTATGTCCC
RTRAD89nt077804	RTRAD89nt077804_61GT	G/T	61	TGCAGGAATGCGAAATTGACTGGCCCAATGAACTCGGTATGGCCGGGCAGTGATTCTGGT[G/T]CCTCTCCAATGCTCGTTGGGGTTGATTT
RTRAD89nt077814	RTRAD89nt077814_34CT	C/T	34	TGCAGGAATGCGAAATTGAGAAATTGACTGGCC[C/T]GACGAACTCGGGATGGCTGGGCAGTGATTCTGGTACCTCACTGTTTAAACATATT
RTRAD89nt077815	RTRAD89nt077815_28GT	G/T	28	TGCAGGAATGCGAAATTGATGAACTCG[G/T]GATGGCTGGGCAGTGATTCTGGTTCCTCTCCATCGCTCGTTATGGTTGATTTCAGAATGTC
RTRAD89nt077823	RTRAD89nt077823_34AC	A/C	34	TGCAGGAATGCGTATTGTAGTGATGACAAGGAG[A/C]CTGATGGTGTGTGTTCTGTATGTGTCCTAGGGAAGGACAATAATAGTGTAGTGTT
RTRAD89nt077825	RTRAD89nt077825_87AG	A/G	87	TGCAGGAATGCTAAACGGGACACTTCACCTCTGTGTATCACTCCGGTGTTTGACAGAAATGGAGGGCCCAGAGACCAGGCCCTAAT[A/G]AT
RTRAD89nt077833	RTRAD89nt077833_45AC	A/C	45	TGCAGGAATGCTGCCCTGCGAGCCTGACTGGGTGACATATATGG[A/C]GCCTCCTTTTTGACCTGGGTGTCCAGCGGACTACCACCCACACC
RTRAD89nt077837	RTRAD89nt077837_58AC	A/C	58	TGCAGGAATGCTGTTTGCCCAGAAGACTCCTGGTGCAGCCTCTGTGATGTCAGAGAC[A/C]GTGGCTCCTGCTGGACAGAGTGGTTTTGGTG
RTRAD89nt077849	RTRAD89nt077849_78AG	A/G	78	TGCAGGAATGGAATAAAGTCCTCTTGTTCCAGGTAATTACAGCCAGGTTTGGCCAAGAGGTGTACAAACTTAGACAC[A/G]TCGTCATGACA
RTRAD89nt077857	RTRAD89nt077857_7AC	A/C	7	TGCAGG[A/C]ATGGAGAGGGATTTGGATTATTTGATTTATTTATCATAGTGCATTATTCATTTACTGGGGAGACTTGGACCTCTAGAATTTG
RTRAD89nt077872	RTRAD89nt077872_70CT	C/T	70	TGCAGGAATGGCAGATGGCAGCAGCCTAGCACCTCTGGACGAGAATGCCTCTCTCTCTCTCTTTTCCTC[C/T]GTGCACATCTCATCTCTTC
RTRAD89nt077889	RTRAD89nt077889_28AG	A/G	28	TGCAGGAATGGGAGGATTCTGGACCTG[A/G]AAGCAGAGTGTCATGCCCACAGGGGCAGGTGCCCCATCATATTTTTAAACAGGACAAATCT
RTRAD89nt077892	RTRAD89nt077892_84CT	C/T	84	TGCAGGAATGGGAGTAGGAACTGGATTACATGTGCGGCAGGTAGCCTAGCGGTTAGAGAGGCGAGCCAACAACTGGTGGGTTG[C/T]CAGTT
RTRAD89nt077893	RTRAD89nt077893_72CT	C/T	72	TGCAGGAATGGGAGTGAAATTGAATAGTCAAGTTCTGGACAGGACGGGACAGGATGAAAAGTCCACAGGAA[C/T]GGGTAGAACAGGAATAA
RTRAD89nt077901	RTRAD89nt077901_82GT	G/T	82	TGCAGGAATGGGGATCACACAGGCAACGTAAACACATTGTCTTCACTGGCTTGGAACACAAAACACATCCCCAGTCCCGTA[G/T]CACAGTT
RTRAD89nt077926	RTRAD89nt077926_16CG	C/G	16	TGCAGGAATGGTCTG[C/G]TTTTAAAAGGGTAAACATCCCTGTGAGTGTAGGTGCATATAGAAGCTTTTGCTTGGAGAGAGGTCCTTCACTG
RTRAD89nt077931	RTRAD89nt077931_85AG	A/G	85	TGCAGGAATGGTGCAAACGCCACAACATTTCTATTCCGAGGCAGGCTTTCTTTTCGAGGCGTGGCTGGCTTTTAGTCCAACACT[A/G]GCTT
RTRAD89nt077934	RTRAD89nt077934_56CT	C/T	56	TGCAGGAATGGTTCTGTTAGAGAATGCTAAAATATCTTTCTCCAGAGTTCTACAC[C/T]AGTGTCATAGCAAGGACACGCAAACAACCCACT
RTRAD89nt077955	RTRAD89nt077955_13CT	C/T	13	TGCAGGAATGTA[C/T]TGAGGGACGTATCTAGAAGCTGCATTTGCGTGCATTTATTGACATGTCCGCATCTGGTGCTCAGCATTCAGTTTTG
RTRAD89nt077958	RTRAD89nt077958_12AG	A/G	12	TGCAGGAATGT[A/G]CTTGGTCCTAAAGGAATTGCCATAATCTGCAGGAATGTACTTGGTTGTGCAGGATTTTCAAAATGTCTGTAGGACAA
RTRAD89nt077960	RTRAD89nt077960_40AT	A/T	40	TGCAGGAATGTAGACTTAATGTGAGCTGGTTTATCAACC[A/T]AATAAGATGGAAATTCCTACCTAATCCTGTTATGATGATATGATGCAGA
RTRAD89nt077964	RTRAD89nt077964_42GT	G/T	42	TGCAGGAATGTAGGGAAGTGTCAGTCAGACCAACAGCCCCA[G/T]ACTGTCACACATACTGACAGCCCCCATTTAGAGTGTGATGGGAGTGA
RTRAD89nt077983	RTRAD89nt077983_19CT	C/T	19	TGCAGGAATGTCATGTAA[C/T]GTTGCAGTGCATTCAGACCCTCCCATCTGGTCCTGTGTTTCACACTGACTTAATAGAGGGACTCTCTGTG
RTRAD89nt078001	RTRAD89nt078001_74AT	A/T	74	TGCAGGAATGTCTACCTCTTTGAACTTTTATTAAAACATGATGAAATATTAAACTACAATGGACTCACCCAAA[A/T]TCGGCATTTATGATA
RTRAD89nt078020	RTRAD89nt078020_79GT	G/T	79	TGCAGGAATGTGACATATACAGGTGTGTGAATGTACATGTACAGTGTGTTTTCTGATTCTTGTTTGCTGCCTGTATAT[G/T]AAGTATATTT
RTRAD89nt078022	RTRAD89nt078022_24GT	G/T	24	TGCAGGAATGTGATATTGTCAAC[G/T]TCCATTTCCTTATCTAGTACTACAATCGTCTCTGAAAGGGTTGTGAGCTCTCTGGTCAATGCCTC
RTRAD89nt078038	RTRAD89nt078038_39AC	A/C	39	TGCAGGAATGTGTGGACCCCAGTCAGCGTTGCCTCATG[A/C]GTGACAGAACCCTTGCACGCAAAAAAGCAATTTGTGAAATTGACAAGGAG
RTRAD89nt078048	RTRAD89nt078048_13AC	A/C	13	TGCAGGAATGTT[A/C]ATTTTCATATTTTTCTCAACACACCCTTTCCCTCGTGAGAGTTTTTTTCCAGAGCCACTTGGCAGCACAGTGACAG
RTRAD89nt078058	RTRAD89nt078058_25AG	A/G	25	TGCAGGAATGTTCCAGGCCTCCAC[A/G]AAAATCCTAGAGTTGTGCTGCCGGAACACTCTCTAATCTTAAAGCAGGAATGCTGGGAAGGGAG
RTRAD89nt078065	RTRAD89nt078065_16AG	A/G	16	TGCAGGAATGTTGAA[A/G]CTTTTCATTTCTGTTCGCAAAACAATGTCCATACAGGCTAGAACACAATCCAATGCAAGAAGATACCGGTAGC
RTRAD89nt078076	RTRAD89nt078076_66CT	C/T	66	TGCAGGAATGTTTCCCTGTGTGACCGGATGCACCCATAGCCTTGTGAACCTGCCACAGTGCTCCA[C/T]TGAAGCCACCACAATGCATCTGC
RTRAD89nt078087	RTRAD89nt078087_67AG	A/G	67	TGCAGGAATTAACACTCATTTAGTGCCAACATTTGATAACACAGCCTATCAAATTGTATTTGTCAC[A/G]TACACAGTTTAGAGCAGGTATG
RTRAD89nt078088	RTRAD89nt078088_44AT	A/T	44	TGCAGGAATTAAGTAAGTGCCCCTTGCAGACTTTTGCACTAAT[A/T]TACATTACTTTCCATTTTGTAACCCTCAAATTGCTACTTAGGTCA
RTRAD89nt078095	RTRAD89nt078095_16GT	G/T	16	TGCAGGAATTACATT[G/T]TTTTATACATAGCCGCCCAATTTTAGGGGCTCAAAAGTAATTGGACAAACTAACATAATAATAAAATTTATTG
RTRAD89nt078099	RTRAD89nt078099_8AC	A/C	8	TGCAGGA[A/C]TTACCACCTAGTCCATCTCTCTCTCTCTGCTGGCTTTACCACCTAGTCCATCTCTCTCTCTGCTGGCTTTACCACCCAGTC
RTRAD89nt078101	RTRAD89nt078101_72GT	G/T	72	TGCAGGAATTACTCATTAAATGAACTGTCCATTGAAAATCTAACTTTTAAAAGTTCATAATCTGTTAACTC[G/T]TACCCAAATAATGTTCT
RTRAD89nt078108	RTRAD89nt078108_29AG	A/G	29	TGCAGGAATTATAATAGACTGAATAGAT[A/G]TGCGAGAGAGAGTCATCTTTTACTAGACTAATTGCAAGACCTTTTAAATCATTTGATTAA
RTRAD89nt078131	RTRAD89nt078131_17GT	G/T	17	TGCAGGAATTCAACTC[G/T]GTTAACTTCATGATTTAACTTCATGATTTGACCTCATTTTTTCCAGAGCTCCGACGTGGAAAAATCGCTTTG
RTRAD89nt078135	RTRAD89nt078135_84AG	A/G	84	TGCAGGAATTCAAGCAGGCCTTCTCTAACTACTCACTGACCTCTGAACTCTATGAGTCGCTCTGCAACCGCACAGAGGGCATG[A/G]CCGAC
RTRAD89nt078152	RTRAD89nt078152_64AG	A/G	64	TGCAGGAATTCCATGTTTGATTTTGACTGGCAAGCATTTCTTTATATTTCTGTACGACGATAC[A/G]AAGTCTCTCATAAACTAATCCAGGT
RTRAD89nt078155	RTRAD89nt078155_46AG	A/G	46	TGCAGGAATTCCGATGAGCTTTAGATGTTTACAACTCTTTGATGT[A/G]GAGAGTTTGTGGTCTGCTAATGCTCGTCATCCACTACACAACA
RTRAD89nt078166	RTRAD89nt078166_82AG	A/G	82	TGCAGGAATTCGTCCACTTAGATAAACACACTTGAGGCGCCATAAATCAAATCTATATTTTCCTACAGGGCCAGCCCTATG[A/G]CTTTGTA
RTRAD89nt078175	RTRAD89nt078175_84CT	C/T	84	TGCAGGAATTCTCTTGATTTTACTTGTTACATCGTCAAATGCAATACGACCCCCGAGTAGGTAGAAACTCATTCACTTCAATA[C/T]GACCC
RTRAD89nt078181	RTRAD89nt078181_41AT	A/T	41	TGCAGGAATTGAAACCATGACCTTGAGTTGTAACCGTATC[A/T]TACCAATTGAGAATCACATATTGTGCTATATGGTGATTCTATAGTGCA
RTRAD89nt078186	RTRAD89nt078186_71AG	A/G	71	TGCAGGAATTGAACAACCTTGCTGTTGCTAGAGTCAAGCTCTTACAAAGGACCATCTGTAACCATCAGCT[A/G]CCAGCCGTGACTTCCAGA
RTRAD89nt078187	RTRAD89nt078187_41CT	C/T	41	TGCAGGAATTGAACACACAACCTTACCAACTGATCCACAC[C/T]GAGTCCTTGGAGCGTTGGGCTAACCAACTGATCCACACCGAGTCCTTG
RTRAD89nt078190	RTRAD89nt078190_89CT	C/T	89	TGCAGGAATTGAACACCACGAACTTGGCGCTGCTTAGCTTTTACCAGCTAAACCACATAGAACCGCAGTGTGTTTGTCTTTCACACTG[C/T]
RTRAD89nt078192	RTRAD89nt078192_37CT	C/T	37	TGCAGGAATTGAACCAGCAACTTGAGCCACACAGGA[C/T]TGTAACTGCCAAACACACACAGACTGGTTCAATGCCAACATGGACACACAAC
RTRAD89nt078199	RTRAD89nt078199_76GT	G/T	76	TGCAGGAATTGAACCCACAACCTAAACATTTTGAGCACTGTGATCTTACCAACTGAGCCACACAGGACAGCTCCT[G/T]CCTTCACGGTTGA
RTRAD89nt078202	RTRAD89nt078202_20AG	A/G	20	TGCAGGAATTGAACCCACA[A/G]CCTTGGACGTTGTTAGAGCCACACGGTACCACCCATTTTTACGAGTGAACACGCAACACCCATTTGGCC
RTRAD89nt078207	RTRAD89nt078207_64AG	A/G	64	TGCAGGAATTGAACCCACCACTGTGGCACACTTCTCTGACTGACCTGTCATACACCAAACAAC[A/G]GATTGAACTACTGAGAATCTATTGA
RTRAD89nt078216	RTRAD89nt078216_20AG	A/G	20	TGCAGGAATTGAACCCATG[A/G]CCTTGGTGTTGCTAGTGCCACCCTCTGACCAACTGAGCACCATTGTATATTGTCTATCTTCTGTATACC
RTRAD89nt078219	RTRAD89nt078219_70AG	A/G	70	TGCAGGAATTGAACCCCCACAACCTTGGAATAGCAAACACCACACTCTTACCGACTGAGCAACCAGGAT[A/G]GGCAATGGACAATAGACAG
RTRAD89nt078221	RTRAD89nt078221_40AT	A/T	40	TGCAGGAATTGAACCCTCCACCTTGTCATTGCTAGCGAC[A/T]AACTCTTATAAACTGAGCCACACTGGACCAAATGCTCTTTCCTCCATCT
RTRAD89nt078223	RTRAD89nt078223_25CT	C/T	25	TGCAGGAATTGAACCGCCGACCAT[C/T]TGGGTGAATGTGTGCACTCAACCATTATGACTCCTGTAGGTTCCGAGATGGGCGTGGCCTGCAG
RTRAD89nt078231	RTRAD89nt078231_68CT	C/T	68	TGCAGGAATTGAAGCCACAACCTTAACATTGATAAGCACTATGCTCATACCAACTGAGCCACACAGG[C/T]CCACTTCTTCCTTCTAAGTTG
RTRAD89nt078233	RTRAD89nt078233_50CT	C/T	50	TGCAGGAATTGAATCCACGTCCTTTGGATTGCTAATGCCACGCTCTTAC[C/T]AACTGAGCCACAACAGACAGGGGGATGCACTAATCCACT
RTRAD89nt078238	RTRAD89nt078238_57GT	G/T	57	TGCAGGAATTGAGACTTCACCTAATGTGAATTAATGACAGGTCTGGTTGCAAATTT[G/T]CAGTTGAAAGTCAAAGCGAATGCTTAGCCTTT
RTRAD89nt078247	RTRAD89nt078247_69CT	C/T	69	TGCAGGAATTGCACCAGTGGCATAAAAATAAATTACACACTTATTGGAGAGTGTTTACACAATGAAAT[C/T]GAATCCAGGCTGTATCACAT
RTRAD89nt078258	RTRAD89nt078258_48AT	A/T	48	TGCAGGAATTGCTCCTAACCAACAAGACCAAAGGTGTATTTTAGGAC[A/T]GTCTTTCTCCCAAATATGGATACTAGCTGTAATGACTGCTA
RTRAD89nt078276	RTRAD89nt078276_25CG	C/G	25	TGCAGGAATTGTTGCCTTTGTTTA[C/G]TAACTGTGTAGGTCTTTAGGACTTTTTTGCAAGGGTAGATAATCTTACCTTATCTGTAGAGGCA
RTRAD89nt078285	RTRAD89nt078285_35AG	A/G	35	TGCAGGAATTTAACCCACATCGTGGTCACACAGG[A/G]CCAGACTCAGCCCTGCTATGTCCACCATGGGGAGTGTGGTGTATGTAGTAAACA
RTRAD89nt078300	RTRAD89nt078300_55AG	A/G	55	TGCAGGAATTTATGAGACCAGCCACGTGGACAGCTGTGGGTTTGCGCAACTGAA[A/G]AATTTGAATGCTCACATGTTCCAGAATGCATATT
RTRAD89nt078306	RTRAD89nt078306_25AC	A/C	25	TGCAGGAATTTCAAGGAATGACCA[A/C]GTCGGTCCCTGTCTTAATAAACCACAAAATGACCCGGTCCCTTTTCAACCAGTTTCCCTTCAAC
RTRAD89nt078318	RTRAD89nt078318_42CG	C/G	42	TGCAGGAATTTCCCCAGACAGTGGCAGGCAGATTAGTGTGT[C/G]AGACAGAATGTACATTTCATACTGTCATCCTATCTATTCTGGTCCTG
RTRAD89nt078346	RTRAD89nt078346_62AT	A/T	62	TGCAGGAATTTGTAGTCTTGCTGAGGATGAGTTTTAGTACGGTCAAATTCCTTGCCTTTAT[A/T]GTCATTGTGATCAATTGCACTGCACTG
RTRAD89nt078354	RTRAD89nt078354_57CT	C/T	57	TGCAGGAATTTGTCACCTGACACTTCAGGTCTGATGAATCAGCTAAATGTATTCTG[C/T]CTGTCATGTCTCCTCGAACCTCTGTCTGTCCC
RTRAD89nt078358	RTRAD89nt078358_64AT	A/T	64	TGCAGGAATTTGTGCCTCTGTGAAGGAATTGTGCAGGACTAATGTTGATAACTGTCAGAAGTT[A/T]TGCCTACTCCTCTGTAGGACTCCTG
RTRAD89nt078368	RTRAD89nt078368_75AC	A/C	75	TGCAGGAATTTTACCTGCAGAATATCCCACAGGATTTTGGACAATTACTGCAGGTAGTCCTTCAGGAAAAGATT[A/C]TGCAGGATATATTT
RTRAD89nt078372	RTRAD89nt078372_72CT	C/T	72	TGCAGGAATTTTCCTTGTCTTAATATGAACCTAAATCTAACCAATAGATAGACTATTTAACAAAGGGGAAA[C/T]GACATCAATCATTTTGA
RTRAD89nt078391	RTRAD89nt078391_62GT	G/T	62	TGCAGGACAAAAATGAGAAAGGACAGAACATATCAAAATAGGAGGTAATCATTGAAACACA[G/T]TATGAATATAAATGGATCAACTGTAAC
RTRAD89nt078393	RTRAD89nt078393_74AC	A/C	74	TGCAGGACAAAAATGGAAAGAATGATAAGTCATTCATTCTAAGGTATGAGAAATTCTATAACAAAATGGTTTA[A/C]TATACAACCATCCAG
RTRAD89nt078400	RTRAD89nt078400_70GT	G/T	70	TGCAGGACAAAACGACATGAGAATAATATTTTTTCAACACATTAAAGCCCCCATGCAATCTTGGTAATT[G/T]TATTTTTTAAATCATCACT
RTRAD89nt078402	RTRAD89nt078402_23AG	A/G	23	TGCAGGACAAAAGAAAACTGTA[A/G]CCATAACCGTGCCACTCATTTCTCATACAAACCATCTTAACACCTGCCTTCCTCATTATAGCAATG
RTRAD89nt078406	RTRAD89nt078406_73GT	G/T	73	TGCAGGACAAAAGACAGCATTACATCTAGTGTGCTTTATATGCATGTCAGGTATGGGCAATTCCAAGCCAGC[G/T]CAGACGGATAATATTC
RTRAD89nt078412	RTRAD89nt078412_30AC	A/C	30	TGCAGGACAAAATACTCCATCCCACCTTC[A/C]TCCTCCTCTTCATCAGTACCTCCACCACCGTTCCAGGGGTCTGGATCATCGTCATCCCC
RTRAD89nt078421	RTRAD89nt078421_73AG	A/G	73	TGCAGGACAAACAATGCATTTTTAAACAAGGAATGTCTACAGATAAACTCATTGTCATCTCAGAGTAGAGGC[A/G]TGTTTTCTATACTTAT
RTRAD89nt078425	RTRAD89nt078425_82AT	A/T	82	TGCAGGACAAACACAGGCGCAGGGTAGACAGGGTCAGGAATGAGGTCAAACCAATATATGTTTTTATCATGGAGCTAGGTT[A/T]ACAGTGA
RTRAD89nt078447	RTRAD89nt078447_81AG	A/G	81	TGCAGGACAAACTTCAGGTTCAGGTCCTTCCAGTCAGCCGTGTCGTGGATTAGGTAGGCGTTGACACGCTGCCACGGCTC[A/G]TCATCTAG
RTRAD89nt078473	RTRAD89nt078473_89CT	C/T	89	TGCAGGACAAAGGGCGAGGGACGGTTTTACACCGTGGTTTTGAGTCCCTTATATCAACGTTACATACAGTATATATCAAGAGCTTTTG[C/T]
RTRAD89nt078476	RTRAD89nt078476_24AC	A/C	24	TGCAGGACAAAGGGGACAAAGGG[A/C]TCCAGAGCCACACACTCATATACGGTCATACAGCAAACCTAGCCATGAGCCTGCTGCAGGAATCA
RTRAD89nt078484	RTRAD89nt078484_42CT	C/T	42	TGCAGGACAAATACAGGTGTTTCCCTTCCTCCTTACTAGTT[C/T]TCTGGCTTTCTGCACAGCTGAAGGTTTAGGTCAGCTGGCCCACCATA
RTRAD89nt078486	RTRAD89nt078486_64CT	C/T	64	TGCAGGACAAATATTGTACAGAGAGAAGTCAAAGAAGCAAGAACTTAAAGATACGTTTGTGTG[C/T]AGTTTAGCAAATGAATGGTATAAAG
RTRAD89nt078507	RTRAD89nt078507_84AT	A/T	84	TGCAGGACAACAACACGGTGCCGATGAGCAAGACGAGGATTCAAGGACTATACAAGTACCTTACCTCTCCTTGAATCATCTCC[A/T]TGAAC
RTRAD89nt078511	RTRAD89nt078511_58AT	A/T	58	TGCAGGACAACAAGACAAGCTGATTCCATTTAATTTCATTTAAACTGACTCAGTGTT[A/T]CTCTTTGTTAATGTGTCTACAGTATATACAA
RTRAD89nt078533	RTRAD89nt078533_45AC	A/C	45	TGCAGGACAACAGAGGATGGATGAATTCATTAATATTTAGATAA[A/C]AAAGGTGCAGTGTGAAGGCTTTATAGTGTTATGTTTTATAGGGA
RTRAD89nt078543	RTRAD89nt078543_62CT	C/T	62	TGCAGGACAACAGTTGCCCAACACCCACTCACCCCTCCTTTCTCAGAGTGAACCGTGTTTT[C/T]GCTGGCGTACACTTCTGAGACAGACCG
RTRAD89nt078544	RTRAD89nt078544_14CT	C/T	14	TGCAGGACAACAT[C/T]CAGATGGAGAAGGCTATCTTCAACTTCATGAAACATCTCAGCTTCATGATACGGTCAGAGAAGATGAGCCTGTTC
RTRAD89nt078550	RTRAD89nt078550_82AG	A/G	82	TGCAGGACAACATGTTAACTCAGTTGACCTCTGACCTACAAGACAACATGTTAACTCAGTTGACCTCTGACTTGCAGGACA[A/G]CATGTTT
RTRAD89nt078567	RTRAD89nt078567_47GT	G/T	47	TGCAGGACAACCTCACTGGGTAGCTGGGCCGCCCGGAAAAGATCAA[G/T]AACTTTGCCGTTGGAAGCCACTTTCTTGGTGTTGTCCGTATC
RTRAD89nt078576	RTRAD89nt078576_32AC	A/C	32	TGCAGGACAACCTGGGGAAGGGGAACTCTCA[A/C]TTAGGGGTAAGAAGATTACTTTTTACAGTAAACCCTCCTTCGACACGATTAACATGC
RTRAD89nt078580	RTRAD89nt078580_75CT	C/T	75	TGCAGGACAACCTGGTCTCTGCCAAACACAACCTGCTCAGGGTACAAGAACAGCTGGCCCTAGCAGAGAAGGTA[C/T]GTCCCTCTACCCCA
RTRAD89nt078596	RTRAD89nt078596_21CG	C/G	21	TGCAGGACAACTTCTCCAAT[C/G]AAATAAACACTGGCATTTCCATTGACCCTAATTTGACATGTTGGCCTCAGCCCCAAATCCTTTTATGC
RTRAD89nt078601	RTRAD89nt078601_66AG	A/G	66	TGCAGGACAAGAACAACCAAGTAGATAACTTTAGAGTCCTACTGCAGGAAAAATACATTAAACTA[A/G]AAGCCAGGAGCCACAGACTGGCA
RTRAD89nt078602	RTRAD89nt078602_51GT	G/T	51	TGCAGGACAAGAACAGGAAACGACCCCATCCCACGGGAATCCACCCTGGG[G/T]CCTCACTATCCAGCCATGTTATGAAAAATGTAAATGGA
RTRAD89nt078606	RTRAD89nt078606_50AT	A/T	50	TGCAGGACAAGAAGACACAGTAGAAACAGATGAGATTAGTAACTTGCAC[A/T]CAGGCACGCAGATCAGTGCAAAGGGGATTTTCATAGAAT
RTRAD89nt078612	RTRAD89nt078612_46AC	A/C	46	TGCAGGACAAGAAGGGGAAACTCTTGCCCTCTGGCCCGAAGTTAA[A/C]CTCTTTCAAAGCTGTCACTATACGGAGCAGAACCCTTACTACT
RTRAD89nt078622	RTRAD89nt078622_37AG	A/G	37	TGCAGGACAAGACTCTGGCCAGCCCCCTACAGGTGG[A/G]TAACTGTCATAGGAGGGGAGATTGCCTGTACCACTGTCAGTGGGTCGAAGAC
RTRAD89nt078626	RTRAD89nt078626_70CT	C/T	70	TGCAGGACAAGAGATCCTGTGACATGGCCAGTTTAAAATGGACAAAACAACTGGGGAAGATGCACAGTT[C/T]CCCTCTTAACCTGTACAGA
RTRAD89nt078629	RTRAD89nt078629_18CT	C/T	18	TGCAGGACAAGAGCTCC[C/T]GTGACATGGCCAGTTTCAAATGGACTGTGGGGCGGCAAAGCACCCTCTTGAGCTGTACATTAGGCTTTTAT
RTRAD89nt078649	RTRAD89nt078649_58CT	C/T	58	TGCAGGACAAGCACAGCAGAATGCAGAGATAACTCAGCCCAAAATAGTTATTTTTCC[C/T]CAAAACAAAGATCATCTTTAGAGTTAAATTA
RTRAD89nt078656	RTRAD89nt078656_16CG	C/G	16	TGCAGGACAAGCATC[C/G]ATATCATTACAGCAACTACTCCGATCTTATTATTGGAAAGAATACCGGAATAAAAATAGTGAAATATTTCTAG
RTRAD89nt078661	RTRAD89nt078661_41GT	G/T	41	TGCAGGACAAGCCACACAACTTTCATAACTGTGCCCTTCC[G/T]CCCAACGTGTAGTAGGTAATGCTAACCCTTCTGACCCCGCCAGTAGAT
RTRAD89nt078663	RTRAD89nt078663_38CT	C/T	38	TGCAGGACAAGCGAAGGTCCATCTTGAGAGAGCCCAC[C/T]TTCCGCTGGACATCACGGTCTCGCACCGAACAGCAGTACTTCTCCTCCGCT
RTRAD89nt078669	RTRAD89nt078669_54AT	A/T	54	TGCAGGACAAGCTCACACAGTCAAAACACACCCCACACACGCAGCCAATTTTT[A/T]AAAAAAATAAAAAAATAAACTCCAGTCGGAAGAAT
RTRAD89nt078678	RTRAD89nt078678_59AG	A/G	59	TGCAGGACAAGGAGCAACAGGTGTGTGTTTCCAACCGCAACACCTGCTTTAGTGAAAG[A/G]CCTAACAGAGCTTAACTGCTTCCTGCTGCT
RTRAD89nt078681	RTRAD89nt078681_33GT	G/T	33	TGCAGGACAAGGATTCTCCTGGTTTTTTAAAA[G/T]AATCTCTGAGCTAATATCCTGCTTTTTTACACATTTTGCCATGAGGCTGAAAGGGT
RTRAD89nt078683	RTRAD89nt078683_10AG	A/G	10	TGCAGGACA[A/G]GGCAGGGAGAAACTGCTGTCCAGATACTGCCCCCCCATAGCCTCCTCCACCACACTGTCAATCAAAACACACAACCAAT
RTRAD89nt078700	RTRAD89nt078700_74CT	C/T	74	TGCAGGACAAGGTAATACACACGACACAGTCCTACCTTAGTAACCTGTATACGACACACCACACAATCCTACC[C/T]TAGTAACCCGTATAC
RTRAD89nt078702	RTRAD89nt078702_52CT	C/T	52	TGCAGGACAAGGTACGTGACATGTCTCCTTGATAGCAAAAGCACTAAATAA[C/T]AATCTCAGCATGTCAAAACATGATAATGTCTGCAGAG
RTRAD89nt078709	RTRAD89nt078709_82GT	G/T	82	TGCAGGACAAGTAACAAGGAGAAGTACAGTACGCGCACGGGTTGGTGCGAAGGAGGAGGGAGTTTCAAGATTCAAAAATTA[G/T]CAATGAG
RTRAD89nt078736	RTRAD89nt078736_24CT	C/T	24	TGCAGGACAAGTGTAGGTGCCAG[C/T]GCTCATGGGGTCAGTGAAGTGGGGGAATTTTCCAAGAAATTAGCTAGTTTGATGGGAAATTCATT
RTRAD89nt078737	RTRAD89nt078737_74CT	C/T	74	TGCAGGACAAGTGTGGCAAACAAATTAGTATAATGTGGGTAAATGCCAATTCCAGCAATCAAATACACACAAC[C/T]GTAAAGGCTCCTACT
RTRAD89nt078742	RTRAD89nt078742_83CT	C/T	83	TGCAGGACAAGTTTACAGGTTGTTGAGACATGTCCGACTGGGCACATGTCAATTCAACGTCTATTCCCTCTGGTTTTAATGT[C/T]GTTTTA
RTRAD89nt078744	RTRAD89nt078744_37CT	C/T	37	TGCAGGACAATAAAAGGGAGGCATCTTTTCAATTAG[C/T]CTCTTCACAGGTAGTTGATGTTGACTGCCGCCAGAGTGGTGACCTGACATCA
RTRAD89nt078759	RTRAD89nt078759_36AC	A/C	36	TGCAGGACAATAATACCATGTCAAATCACATACTG[A/C]TCTAAGATGCCCTCCATGGATCAACTGTCCCAGCATGGGAGCTGTTCTCAAAG
RTRAD89nt078761	RTRAD89nt078761_42AT	A/T	42	TGCAGGACAATACAAACAGGAGTCCTACAGAGGAGTAGGCA[A/T]AACTTCTGACAGTTATCAACATTAGTCCTGCACAATTCCTTCACAGA
RTRAD89nt078773	RTRAD89nt078773_88CT	C/T	88	TGCAGGACAATATCAGTAATTGGGTTTGACCTTTTTTTCTGAAACACCAAAGCTACAAATGAAATTCAAAGGGAGTTTCAATTATGA[C/T]G
RTRAD89nt078783	RTRAD89nt078783_14AG	A/G	14	TGCAGGACAATCA[A/G]ATGGTGGTGCAGATGTGGGGAGAAGACAAGCTGGACGATATAAATGTCTGTGTTTACTTTCTACCTGAGATCCCT
RTRAD89nt078786	RTRAD89nt078786_8CG	C/G	8	TGCAGGA[C/G]AATCACCTGCATGGTGTAATGCACCACTACAATTACTACTGCTCTGTCTGCCTGCCGGCCTTTATCTCTTTCGCTCTCTGT
RTRAD89nt078792	RTRAD89nt078792_39AT	A/T	39	TGCAGGACAATCCCAGAGGAGTTCATAAGTGAGTGTTG[A/T]GTTTATGTATGTTTATGTGAGATAGCTAAAATATGTTATGGATTTTTTGT
RTRAD89nt078794	RTRAD89nt078794_72CT	C/T	72	TGCAGGACAATCCCTAGCCCAGGGAGAGACAGCCGCTCAGTGGTAGAGGCAGCAAAGTAATGAGGCTGCTC[C/T]TACGGAGCTTTGGAAAG
RTRAD89nt078798	RTRAD89nt078798_75CT	C/T	75	TGCAGGACAATGAACTGGAGAAAATCACCAGAAGATTCACCATTGAGCTGGCCAAAAAGGGTTTTATTGGTGAG[C/T]CGTGTCTGTGATCA
RTRAD89nt078801	RTRAD89nt078801_22AT	A/T	22	TGCAGGACAATGACAAAGAAC[A/T]ACTAAAACTAGTTGACTAACTACAATTAGGGTCAGTACGGGCCAGGAAATGGTACAGGTTAGTGGAG
RTRAD89nt078805	RTRAD89nt078805_7AG	A/G	7	TGCAGG[A/G]CAATGAGGTTGGAACTGTCATGGATCCCACCAAGTTCTCCCGCAACTACATGATTGGATCTGTGCAAGGAAATATGCTCTTT
RTRAD89nt078822	RTRAD89nt078822_33AC	A/C	33	TGCAGGACAATGTACACACCGGGAGAAAGCAC[A/C]GCTTCTACGGATTCAACTCCTTCTATTTCCACAACTGAGCACTGTATTGTAGACCT
RTRAD89nt078824	RTRAD89nt078824_44AC	A/C	44	TGCAGGACAATGTACACACCGGGAGAAAGCACCGCTTCTACGG[A/C]TTCAACTCCTTCTATTTCCACAACTGAGCACTGTATTGTAGACCT
RTRAD89nt078848	RTRAD89nt078848_8CG	C/G	8	TGCAGGA[C/G]AATTTTCCTGCAATGTAGTGTAGTTGAGGCGTAAAAAGGCTTCTAAAGTTTGTAATTTCCACTTTGAAATTTCAGACTTGA
RTRAD89nt078853	RTRAD89nt078853_33AC	A/C	33	TGCAGGACACAAAATTGACACTTTCACACATC[A/C]AAGTTCCTTAATGTCAACATACTTAACTAAGTTTTGATTTGTAATAAGAACCAGGT
RTRAD89nt078855	RTRAD89nt078855_50CT	C/T	50	TGCAGGACACAAACACCAAACAGAACAGCATGAAACCATCTGATTATAG[C/T]GCCTTATTGGGTTAACAGTACCAATTCACAGCCTGCTTT
RTRAD89nt078864	RTRAD89nt078864_58CT	C/T	58	TGCAGGACACAAAGTTCTTTGTTTGTCAGACAAATCATTGGGTTAGAAACTACAGAA[C/T]AGTACAAAACAAGAGAACACATGGCTAATGT
RTRAD89nt078869	RTRAD89nt078869_72AG	A/G	72	TGCAGGACACAAAGTTCTTTGTTTGTCAGACGAATCACTAGAATCATTGACTCACTCACGCGTTGAAAAGG[A/G]CGAGGAACGAGATGGAG
RTRAD89nt078873	RTRAD89nt078873_59AG	A/G	59	TGCAGGACACAACAAACAAACATATGGATTGGAAGATCTGGCTGTTAAGAGAAATACT[A/G]ACATCTGCATGGAGCACAAGTCCGTCCTTC
RTRAD89nt078878	RTRAD89nt078878_74AG	A/G	74	TGCAGGACACAACACCCGCTCCTCCAGTCAAGAGAGGATGAGAAGAGAAAGGACAATGGAGGGGGGAATAGGG[A/G]GGGAGTGAAAGAGTG
RTRAD89nt078880	RTRAD89nt078880_82CG	C/G	82	TGCAGGACACAACAGCTGCAGACCGTTTTTTTTAATGAATTGCCCGTGTTTAGTTCTGCTGTGTAGGAGGTGGGAGTCCAG[C/G]GGTGGTT
RTRAD89nt078888	RTRAD89nt078888_30AT	A/T	30	TGCAGGACACAACCACACCAACCATTAAT[A/T]CTATGTAGGAGGAATAACCATATTCACAGAAGACTGGTGTGAGTGGGTGTGTGTGTTGA
RTRAD89nt078890	RTRAD89nt078890_71CT	C/T	71	TGCAGGACACAACCCAGGTTAAGGGTGAGAAGCAACAGTACATGTCACAGAGCACCAGTAACAGCAATGT[C/T]ATAAGATCTTAGGTCTCA
RTRAD89nt078893	RTRAD89nt078893_50AG	A/G	50	TGCAGGACACAACGCCTCTTGGAAAGCCATTCTGGTGTGTCTGTCTTTG[A/G]CATAAAAATGTGTGTAATTGTTCCACTGAAAAATACCAC
RTRAD89nt078895	RTRAD89nt078895_71AT	A/T	71	TGCAGGACACAACTAGAGACATGGAGACAGCAAGACACCATGAAACAGCAGGAGATTGTCAGAGGACAGC[A/T]ACAGGACTCCATAGGTAT
RTRAD89nt078897	RTRAD89nt078897_25CT	C/T	25	TGCAGGACACAAGACAAAAGAGAA[C/T]GTGTCAATTGGCTTTCCAGAGATCAAAGTCAACCTTGAATAACCCAATCTGCAAGCTGACGGTG
RTRAD89nt078904	RTRAD89nt078904_45CT	C/T	45	TGCAGGACACAAGCCATGACAAAACACAATGAGTGGCATTTCTG[C/T]TTTGTCCATGATATTTACAAAGAGCCAGATAAACACTGTGGCAT
RTRAD89nt078907	RTRAD89nt078907_77AG	A/G	77	TGCAGGACACAAGGGCAAAGGTTAAAATGTCAGAGGGCAAAATAAATTCAGCGGTTTACAGTTATGGTTCAAAATG[A/G]CAAGTGTCCTCA
RTRAD89nt078909	RTRAD89nt078909_11AG	A/G	11	TGCAGGACAC[A/G]AGTGGGGCGGTGTGGGTGACATGATGTTAGCTGACAGGCAGGAAAACGGATTACTTTTTCATGAAGTACCTGACAACA
RTRAD89nt078914	RTRAD89nt078914_66GT	G/T	66	TGCAGGACACAATGGTTTACCAGGACGACCAGGAGAGAAGGGATCCCCAGGAGAGCCAGTAAGTT[G/T]ACCAGTACAGTTAATGGGGTTGG
RTRAD89nt078922	RTRAD89nt078922_82AC	A/C	82	TGCAGGACACACAAGGCAAGGATCACCACCACCCAGAGCCACAAGTGGTCTGTGAAGGACGGAAGGGCAGAAACAGACTGG[A/C]CATAGGG
RTRAD89nt078936	RTRAD89nt078936_77GT	G/T	77	TGCAGGACACACACGCAGGTTTACTAAGGGTTTACTCAACACAGTGAACAGCATATACCAGATGTGTGGTACATGT[G/T]TACAAAGAAGGA
RTRAD89nt078937	RTRAD89nt078937_49CT	C/T	49	TGCAGGACACACACTGTCTAGACACAATCTGGGTGACTTCTCATAATT[C/T]ATGAAGCAGGTGACTTAATGTGCTTGAGATTCAGATGGAA
RTRAD89nt078938	RTRAD89nt078938_34AC	A/C	34	TGCAGGACACACACTTGTAGCACCAGATAATAA[A/C]ATCCCTATTATGGGCAATGGAAGTTACCATCAATGTGAATGGATAGGTTTTCAGA
RTRAD89nt078947	RTRAD89nt078947_75AG	A/G	75	TGCAGGACACACAGGATGTCACGGCTCCTTCTGCTGCAGAAATGCAATACGCCTTAGGGGCCCACCTGGAATAC[A/G]ACCACGCCTTTGGG
RTRAD89nt078953	RTRAD89nt078953_51AC	A/C	51	TGCAGGACACACATCTCTGTTGAATAGAACCCGTGTCCGTCTTCGCTGGA[A/C]ATTATGTGCCAGGAGACTCCCGTCTTCCTCTCCAATGA
RTRAD89nt078968	RTRAD89nt078968_48CT	C/T	48	TGCAGGACACACCTCCCTGAGATCATCGCATCGCTGCCGGCCCAGCT[C/T]TTTGTTATGACCCTGGCCTCGGTCAAGCGTGTCGTTATCGG
RTRAD89nt078975	RTRAD89nt078975_36AG	A/G	36	TGCAGGACACACGTTACTTCGTTCACTGGTAATTC[A/G]CTGGCTTTTTTTGAAGTTAGTACTGGAACCATGGTCTCATCTTCACATTGGGG
RTRAD89nt078977	RTRAD89nt078977_33AG	A/G	33	TGCAGGACACACTAGGGCTCCCAGAACATTCC[A/G]CCGCTATTTAAGCGTTGCTGTTAACAATCGCATAATGGCTCTCACATGGCCCTCCG
RTRAD89nt078979	RTRAD89nt078979_23GT	G/T	23	TGCAGGACACACTCATCGATCA[G/T]AGGGGAGAGATGGGCAATGGGAAGCTAAAAGTACCACTGTAAACATCACCACTATCTCTCCATCCC
RTRAD89nt078983	RTRAD89nt078983_64CG	C/G	64	TGCAGGACACACTCTCTCTCCAGCCCTGCCTGCTCCCCCTCCTCTGGGTCAGAACACGGGTGA[C/G]GAACACAGACACTGTCCGAGCCCCA
RTRAD89nt078986	RTRAD89nt078986_76AG	A/G	76	TGCAGGACACACTGTATTCTTTCAAAGTTCTTGCAGGGAAATTGGATGGGGAGTTAGTTGGCTAGCATGGAAAGA[A/G]CTCTACATGTATT
RTRAD89nt078992	RTRAD89nt078992_44CT	C/T	44	TGCAGGACACAGAAATAATATCAACACAAGCATAGAAATATGA[C/T]CATAAGACGTTCATTGACTTGAATAGGGATTCCCATTCTAGTAAT
RTRAD89nt078998	RTRAD89nt078998_10CT	C/T	10	TGCAGGACA[C/T]AGAGCGAAGACACAATCACATATGGACAGTCTCTGGTGTCTGGCCGAAACATTTTCCTCTCCCATAGATCACAGGTTCA
RTRAD89nt079009	RTRAD89nt079009_38AG	A/G	38	TGCAGGACACAGATTTATTTAGACCCCTCCCCCCACC[A/G]AATGTCTCCCCCGCGCCACTCTAACCTTGGGCACTGGAGAAAGAGAGAGCG
RTRAD89nt079014	RTRAD89nt079014_21AG	A/G	21	TGCAGGACACAGCGTGTTCG[A/G]AGGCAGATACAGCACCGGACACAGAACAGGTGAATTTATGAAAGGTTGCAAACCTCCCGGAAACTTCT
RTRAD89nt079017	RTRAD89nt079017_67AT	A/T	67	TGCAGGACACAGGAAACACTGTGGCTTCTGCCCACCTGGAGTAACGTCTCGCTGCCATTGGTGGAA[A/T]TCCCTCTCCACATGTTTAACAG
RTRAD89nt079024	RTRAD89nt079024_78CT	C/T	78	TGCAGGACACAGGTACAGCAACTGACCTCAGCTATCACCAGTATCCCTGCACTGGTATTGACCAGTATATAGTGTTT[C/T]CGCTGTTTTCT
RTRAD89nt079058	RTRAD89nt079058_10CT	C/T	10	TGCAGGACA[C/T]ATGGGTCCTACAGAGGTCTTCATTTTTCATGCCGCAGGCAGATGACTTTGGGATGAAAATTATTTTTGTTGTTGTCCCA
RTRAD89nt079074	RTRAD89nt079074_50CT	C/T	50	TGCAGGACACCAAACGCCAGCCCAAGGTAACTCATTACAGCAACAGTCT[C/T]GGTTTAATTAACTTGCAGTAAAAATACCATGGTTACATT
RTRAD89nt079102	RTRAD89nt079102_79AC	A/C	79	TGCAGGACACCAGTAACACCTCACAAACCCCCGCACAGGGACCACAGAAGGTTAGAGGAAAAACATGCTGTATCTAGT[A/C]CTAAAGACAC
RTRAD89nt079106	RTRAD89nt079106_34AG	A/G	34	TGCAGGACACCATACAAACAAGGGATAGATAGG[A/G]GAAACACAGAAAAACAAGCCCACGCTAAACAAAAACTGCTTAACAGTCCTCATTT
RTRAD89nt079112	RTRAD89nt079112_23CT	C/T	23	TGCAGGACACCATCAGAAACCC[C/T]ACGGTAGCAGACCTAATAGACAGGAGTATGGAGGACACTGAGTTCTCCTCTAAAGACATCCTCAAC
RTRAD89nt079113	RTRAD89nt079113_47CG	C/G	47	TGCAGGACACCATCAGACACGTCCAACAGCGGGTGGAAGAGCAGGA[C/G]AACCACCGGTTGGACAACAACTGCATATTCCAACACACCGTC
RTRAD89nt079128	RTRAD89nt079128_21AG	A/G	21	TGCAGGACACCCCTTCTTCA[A/G]CTCCACGTAACTCCCCCACCCAGTTCCAGTCCCAGCCCCACAGACGAGGGGGGAGACAGACAGGCCAA
RTRAD89nt079159	RTRAD89nt079159_84CT	C/T	84	TGCAGGACACCTGCACAATTCCTTCACAAAAGGTTGAATTTCTGCAAGGGTTTCAGGACTTTTTTAAAAGCATCATTAGTGTG[C/T]CATCA
RTRAD89nt079161	RTRAD89nt079161_80AT	A/T	80	TGCAGGACACCTGCACAATTCCTTCACAAACGGTTGAATTGTTACAGGATTCTTGTAGGAGCTAGCAACAGCAGCAGAC[A/T]AACACACAT
RTRAD89nt079167	RTRAD89nt079167_76CT	C/T	76	TGCAGGACACCTGGCTAGTGACATGTTGAGACAGCCTGATGAAGGTTAACACTTAAATACTGTGATTTGCATGGC[C/T]CAGTAAAACTGTA
RTRAD89nt079184	RTRAD89nt079184_10CT	C/T	10	TGCAGGACA[C/T]GAATTATATTTACTTATTCTCAACATTCTATCATTTATTTAGGGTATTTCTCACTGCAGTGCTCGCTTCTCACTGTGGC
RTRAD89nt079199	RTRAD89nt079199_79AC	A/C	79	TGCAGGACACGAGTCCAAGAGGTAAACCAACGTTAGGCTATGACTCCCCCCATGTGTGCTGAATCGTTTTGGGAGTAT[A/C]GTGTTGAGCA
RTRAD89nt079201	RTRAD89nt079201_59AG	A/G	59	TGCAGGACACGAGTGGGGCGGTGTGGGTGACATGATGTTAGCTGACAGGCAGGAAAAC[A/G]GATTACTTTTTCATGAAGTACCTGACAACA
RTRAD89nt079203	RTRAD89nt079203_15AG	A/G	15	TGCAGGACACGCAA[A/G]GCAAACATCACCACCACCACTACCTAGAGCCACCAGTTCTCTGTGAAGGATAGAAGGGCAGAAACAGACTGGCC
RTRAD89nt079209	RTRAD89nt079209_17CT	C/T	17	TGCAGGACACGCTGGG[C/T]GTGGTGGTGGACTACTGGTGGCAGGAGTACAGCCGCCTCAACCGCAGCCTGGTGGACAAAGGCCTGGAGGAC
RTRAD89nt079222	RTRAD89nt079222_80CG	C/G	80	TGCAGGACACGTATGGGTAATGTGCTGCTCTGTTAGCCAGTGACTAGGGCTCCTCTGTCTCCTACTGAGTAATAGAAGA[C/G]ACACTGTAT
RTRAD89nt079236	RTRAD89nt079236_87AC	A/C	87	TGCAGGACACTAAGATCCAGAAGGACTTTGTCATCCAGGTCATCGTCAACCCGCAGGCCCCCATTAACTAGGTCCCAGATGAAAGG[A/C]GG
RTRAD89nt079238	RTRAD89nt079238_35CT	C/T	35	TGCAGGACACTACCCAGACAATGGCAACAACAGT[C/T]GCAGGGTTCTATAAGGAGTTAACACCCTCAGGCACGATGGGGATATCATAAGCA
RTRAD89nt079239	RTRAD89nt079239_32AG	A/G	32	TGCAGGACACTACCCAGCCAATAAGAACACC[A/G]TGCAACAGCAGTCACTGGTCCCTCCAAGGTGTCAACACCCTTAGGCACAACGAGGAT
RTRAD89nt079243	RTRAD89nt079243_12AG	A/G	12	TGCAGGACACT[A/G]CTATTGTCCCTACCATCTTCATTCATCCGCAGCAGCTGTACTGTAACTGTAGTTTACATGAACAAGGGACCTTAATG
RTRAD89nt079248	RTRAD89nt079248_84CG	C/G	84	TGCAGGACACTATCAGACACTTTCAACAGCAGCCGCACCACGGGGTGGAGCTGGAGGAGCAGGAGAACCACAGGTTGGACAGA[C/G]AACAA
RTRAD89nt079259	RTRAD89nt079259_85CT	C/T	85	TGCAGGACACTCCTGATGACAGACACACAGAGGGGCAGTCAAATCTCAGGCCTCTCAACATCAGACATCCACTTTATCCCCTCC[C/T]CTGT
RTRAD89nt079267	RTRAD89nt079267_38AG	A/G	38	TGCAGGACACTCTGGCTAGGTGGGAGTTGACCCACTT[A/G]GTGAAGGTCTTCTTCTGCACCGCTTCACGCTCATCTACAGGGAGGAGCAGA
RTRAD89nt079269	RTRAD89nt079269_82AG	A/G	82	TGCAGGACACTCTGGTCCTGGTCTGCAGCCATGTGCTTCCTTCCTCCCCTATGATGTTTCTCCTGGGCTGCAGCAAGACTC[A/G]ACTACAT
RTRAD89nt079276	RTRAD89nt079276_86CG	C/G	86	TGCAGGACACTGAGATGTAGCTCAGAGAAGAGAGGCCCTGCCTCCAGCTCAGTCTCTGTCGTCCCATTGGCCAAGTCCTGCTTCC[C/G]GTC
RTRAD89nt079296	RTRAD89nt079296_83AG	A/G	83	TGCAGGACACTGGATTCTTTAGCTAAATAGCCCAGTACTGTACTCCCGACCGTCATGTTTTACAGCTCCATATTTTCACAAA[A/G]GTGTTC
RTRAD89nt079304	RTRAD89nt079304_38AT	A/T	38	TGCAGGACACTGGTTCCCAAACAAACAGCCTTTAAAA[A/T]ATATATATTATTATTTTTTAGAAAGAGCCAGTGATCTCAAATCTCAGGTTT
RTRAD89nt079328	RTRAD89nt079328_42CT	C/T	42	TGCAGGACACTTCTCCAGGGTCGACCCAGATTGTCATCTCC[C/T]GTGGCAACCCCAGGTCCTCGTAACAGACAGCACTCCGTAAACACGCC
RTRAD89nt079332	RTRAD89nt079332_76CT	C/T	76	TGCAGGACACTTGCATGTAAACCCTCCGATGGTGTTGACACACAGGAACTGACAGTTGTGCTGCTTGGTGGAACA[C/T]TCATCCAGATCTG
RTRAD89nt079344	RTRAD89nt079344_28AG	A/G	28	TGCAGGACAGAAAGATGATTGACTGTA[A/G]TGTGTGGGTGGTGTCAATTTAGACGTACAGTGTCGGCCGCATAGAAGTTTCCAATATTTTA
RTRAD89nt079350	RTRAD89nt079350_69AG	A/G	69	TGCAGGACAGAAATCAGGACTGGGACGACACCACTTATACCAGGCTACCTGTTCTCTCTTAACACCCA[A/G]AACGGTGGCCGATGGAAGAT
RTRAD89nt079371	RTRAD89nt079371_82AG	A/G	82	TGCAGGACAGAAGCACATGCGCCTCAGTCTGGCCGACACGCCTTACGAGCTCAGAACCGCCTTCGACAAAGACGGGGTTAC[A/G]CACCACG
RTRAD89nt079391	RTRAD89nt079391_22CT	C/T	22	TGCAGGACAGACAGACAAGAC[C/T]GAATCAGGAGAGAAAACGAGGGGAAGTCCGAACGATCGTCACACAACTCATCGAACCCTGATATTCT
RTRAD89nt079394	RTRAD89nt079394_32AG	A/G	32	TGCAGGACAGACAGACATACCTGCCACAGGG[A/G]GAGAAGGAGCTCCAGATTCTGGCTCATCTCATTTTCAAAGGGAGGTGATCTGTGCAT
RTRAD89nt079408	RTRAD89nt079408_39AC	A/C	39	TGCAGGACAGACAGTGGCCTTTAGAATGTGACACAGCC[A/C]TGTCACAGTGCATCAGTGACCTTTATCCCTTCTGACCACAGTAAACACGG
RTRAD89nt079421	RTRAD89nt079421_67CT	C/T	67	TGCAGGACAGACCTGCTCTCTGTTCTCTCTTCACAGAAAGCCTGACTGGTCTCAGGTTATCCTATC[C/T]GTCTTTTACGAGCTGTGTGTGT
RTRAD89nt079422	RTRAD89nt079422_11AG	A/G	11	TGCAGGACAG[A/G]CCTTTAACAGGCGTGAGGGATGTAGAGATATAGAGAACGAGAGAGAGGAGGGAGGTCTGGGGAGCAGGAAGCTCTAGT
RTRAD89nt079425	RTRAD89nt079425_76CT	C/T	76	TGCAGGACAGACGGACAGAGACAGAGGGAGGTCACCTTTCACCTTGACCCCAACAAGATCACTTTATTTCCACTT[C/T]AACCCTGCATTCC
RTRAD89nt079433	RTRAD89nt079433_68GT	G/T	68	TGCAGGACAGACTGATAGAAAGGAGTGAGGCCAGTCAAATCAACCCCCTCCAGCCTCAAGAGGAACA[G/T]CTGCTTGTCAAGGCCCAGCCG
RTRAD89nt079435	RTRAD89nt079435_26CG	C/G	26	TGCAGGACAGACTGCCGCTGGGCCT[C/G]CTCCTCCAGGGCTATGGAGGCCTCCCTCACCTCCCTCACTTCCTGCTCTAGGCCCAGGTGACG
RTRAD89nt079437	RTRAD89nt079437_18AC	A/C	18	TGCAGGACAGACTTACC[A/C]AGTAGTTTCTTCCAGGACTTGATGAGTGACTTGGCCAGGGTCTGGACCTCTTCCTCTGAACTCTGCTTCCT
RTRAD89nt079439	RTRAD89nt079439_72AT	A/T	72	TGCAGGACAGAGAAACAGCAACACTATCAGAACGACATCTAACGCCTATAAAACACACATTTTTTAGGGCA[A/T]TGTTGCAAGACAGGACA
RTRAD89nt079452	RTRAD89nt079452_53CG	C/G	53	TGCAGGACAGAGACAGGTCAGCAACTACAAGCCAGAGTTTCAGCCAGTGTGT[C/G]TGTTTTTTACCTGCTATCTGGAGATGTAGGTGTAGG
RTRAD89nt079454	RTRAD89nt079454_84CG	C/G	84	TGCAGGACAGAGACATGGACATGATGAGCTGTACTGAAACAGGAGTGATTTGTCTGTACTGAAACAGGAGTGATTTGTCTGTA[C/G]TGAAA
RTRAD89nt079457	RTRAD89nt079457_88GT	G/T	88	TGCAGGACAGAGACCTACGGCCAGAAGAGATTGAAGGTACAGATATAAGAGACATTACACAGAGCCAGTCAACACCATCATCTTCCC[G/T]C
RTRAD89nt079459	RTRAD89nt079459_19AG	A/G	19	TGCAGGACAGAGAGAAAG[A/G]TGGACAGACACACCATATCACTATACCAGAGGACAAAAGTAGGAAACATGCAGGTAATATTGAATTTTAC
RTRAD89nt079461	RTRAD89nt079461_59AG	A/G	59	TGCAGGACAGAGAGACGCTTAGCTTAGATGCCATCGTACACGAACCATAGGACTCAAT[A/G]TAGGAAATTAACGATTAAAACATGCCCATC
RTRAD89nt079472	RTRAD89nt079472_7AC	A/C	7	TGCAGG[A/C]CAGAGAGGGCATTGGTACTTGGTGGTTGACAGGGAGTTTAACCAACATAAAATGCAAAGGGCTTTGAGATTGGGTGAAAGGT
RTRAD89nt079485	RTRAD89nt079485_73AG	A/G	73	TGCAGGACAGAGCAAGGATGGAGGGACGGGGGGAGCATGGCCTGGCTCTCCAGACTAGGGCCACCACTTCTA[A/G]CCAGACAGACAGACTG
RTRAD89nt079488	RTRAD89nt079488_40AC	A/C	40	TGCAGGACAGAGCAGGAACTAGCTCTGCCACACCCACAC[A/C]CGCTCCAGACTCCAGAGACATGGGCTTGATTAGAGGGAGAACATAAGTA
RTRAD89nt079499	RTRAD89nt079499_46CG	C/G	46	TGCAGGACAGAGGCCAGAGGAGAACACCCAAATATGACTACAGGC[C/G]TGGGCAGAAGAGGGGGGACAACAACATGCCCAACAAGAGCAAG
RTRAD89nt079503	RTRAD89nt079503_12GT	G/T	12	TGCAGGACAGA[G/T]GGGAGATTGGTACTTAGTGGGCACAGTGGAGGTTGATAGGGTGTGTTCCCAACATAAAAAATGTAAAGCGCTTTGAG
RTRAD89nt079505	RTRAD89nt079505_62CT	C/T	62	TGCAGGACAGAGGGGTGCCCAACGAGCTCATTGCCTCCCTGAAGTCGGTGTACATGAACAT[C/T]GAGTGGTTGCAAAAGCAAGACCGTGTC
RTRAD89nt079516	RTRAD89nt079516_79CT	C/T	79	TGCAGGACAGAGTGTGTGTGTTGTATGGAGACCTCCATAGAGGAGGACTATAGCTGTTTGATATAATCCTGCATGGCA[C/T]GCTGAAACGC
RTRAD89nt079528	RTRAD89nt079528_80CT	C/T	80	TGCAGGACAGATATGTACAACATAATAAACACTGTATTGTTACTTGTATCACTCAACATGCAAGACTTTCACAGAAAAA[C/T]GTTGAAGAG
RTRAD89nt079534	RTRAD89nt079534_50AT	A/T	50	TGCAGGACAGATCTACTACTTTGAACATTCTGGAACACAATTATTGTCC[A/T]CGCTATCATTTCTCATACATCAGTGAAATGAGTAAAGTA
RTRAD89nt079536	RTRAD89nt079536_41AG	A/G	41	TGCAGGACAGATCTGCTGCCCTGAGAACAGAGTTGGTTCC[A/G]TAATACTCTAACAAGCCCAAACCACCTCATCACACAGACAGGAAACAG
RTRAD89nt079539	RTRAD89nt079539_84CT	C/T	84	TGCAGGACAGATGAACAGCTGGGGTCAGTAACAAATATCAAACCAACCATCAGCCAACTATAAGAGAACACGATAAGAAAAGC[C/T]TGCTG
RTRAD89nt079551	RTRAD89nt079551_83AC	A/C	83	TGCAGGACAGATTTACAGACCTAACCCATTTCTGAACGCAGAGCCCCATATCAGGCATCAATCTTCCAGAGCACTGGAACAA[A/C]CAAGTT
RTRAD89nt079569	RTRAD89nt079569_81GT	G/T	81	TGCAGGACAGCAGCCCGGCCGAGGGCGGCAACAGCAAGGAGTCTGAGATCAAGAAGGAGCCTCCTGCTAGCCCTGCCACC[G/T]CCAACCCC
RTRAD89nt079581	RTRAD89nt079581_70GT	G/T	70	TGCAGGACAGCATGCTTTATTGAGACCAGCAGCTGGTTTACATACCACACAGAAAATAGGAAAAAACAG[G/T]ACAGGAAAACAAGACCTCC
RTRAD89nt079594	RTRAD89nt079594_70AG	A/G	70	TGCAGGACAGCCATCTCACTCTTCAGCTGGGATATGACTTTGTCCTTTTCTGTTAGCTGCTGTTGTAGC[A/G]CTCTCCTCTCCTCTTGTTT
RTRAD89nt079599	RTRAD89nt079599_81AC	A/C	81	TGCAGGACAGCCCTCCCCTACCACTAATCCAAGACCAGCTCTAACAGCAGCCAACTGCCCTGGGTGTCCCAAATGGCACC[A/C]TATTCCCT
RTRAD89nt079608	RTRAD89nt079608_51AG	A/G	51	TGCAGGACAGCCTCCTTCTTCTTCATCATGGTCAGCTGATGCAACAACAC[A/G]GAATGACAAGACAAGCATCACATTTGACATCCTCAGGC
RTRAD89nt079616	RTRAD89nt079616_51AG	A/G	51	TGCAGGACAGCGACGGAAGCTCCACCACCTGTCAAGCCCTGAGTGGAGCA[A/G]CCTCCTGTAACGTCACCACACTCAGCTGTGGTCAGATC
RTRAD89nt079624	RTRAD89nt079624_46AG	A/G	46	TGCAGGACAGCGGGTGCATACCTAGCATTTCCCAAAGGATACAAA[A/G]GCCAAGACGTCATTGTCACCTGCGTCTAGCATGATTCTGTTAC
RTRAD89nt079643	RTRAD89nt079643_89CG	C/G	89	TGCAGGACAGCTAGCTACTGTACTCTACTATACAGTTCAGTGGTGTCAGAGCTACTCTACTATACAGTTCAGTGGTGTCAGAGCTACT[C/G]
RTRAD89nt079650	RTRAD89nt079650_75CT	C/T	75	TGCAGGACAGCTGTGCGCCGCTGCCTGCCACGTCTTCCAGAATCATGCGAGAATCATGGCCAATTCATCCAGTG[C/T]GTGAATGAACGGAC
RTRAD89nt079657	RTRAD89nt079657_78CT	C/T	78	TGCAGGACAGGAAAGAGTACACATTGATGAAACATAGTCTTGAGTATGAAATGCTTTCAAATCCAAATAATTCACTG[C/T]CCTTTAATTCA
RTRAD89nt079682	RTRAD89nt079682_82CT	C/T	82	TGCAGGACAGGAAGGAGTCATCTCCAAGCTCATCTTTCATTTCCTATGTCTGGATGGCATGAAATTACGAGCCTCGTAATG[C/T]AAAGTGT
RTRAD89nt079751	RTRAD89nt079751_84AC	A/C	84	TGCAGGACAGGACACAGACAAATCCTGGCTCTCAACAACAGGAGCACAAGGCTACTGGGAACGCTATGTCTGTAAACTGTCAC[A/C]CTAAA
RTRAD89nt079757	RTRAD89nt079757_36CT	C/T	36	TGCAGGACAGGACGGATAGTACGTAGAAATAGAAT[C/T]AGAACAGACACTGAGTGGACAAAACATTAGGAACACCTGCTCTTCCCATGATA
RTRAD89nt079761	RTRAD89nt079761_49AG	A/G	49	TGCAGGACAGGACTGGTACCCCTGGGTGGAGTCAGAGCCGAGGTGGGA[A/G]GAGCCATTGGTGTAGCTGGTCTCCTGAGATGTGTTGCTCT
RTRAD89nt079764	RTRAD89nt079764_21CG	C/G	21	TGCAGGACAGGAGACAGCAG[C/G]TACAGGGACAAGGTCATTATACACACTTTAGGAATCATGTTATCATATCTATTCCCTTTCCACTAGCA
RTRAD89nt079767	RTRAD89nt079767_79AT	A/T	79	TGCAGGACAGGAGCAAATGAGTGGCCCCTGCCTGCAATAATATTTGTCTTTAACACTCGGCGCTTCCTGAACTCATTG[A/T]GTAACGTGGA
RTRAD89nt079772	RTRAD89nt079772_40AC	A/C	40	TGCAGGACAGGAGGAAAAGAAGCTGTTAATATTATATTT[A/C]ATTCATATTTCAAATATTTTTGTATTGAGAAAAGTATTGTCACTTTTCT
RTRAD89nt079781	RTRAD89nt079781_53AG	A/G	53	TGCAGGACAGGAGGATAGAAAAGGGTTAGACATAGTAGTACACAGGCTACAC[A/G]CAGTAAAGACTACAGGAAAAGGAGGGCCGAGCACGC
RTRAD89nt079782	RTRAD89nt079782_68CT	C/T	68	TGCAGGACAGGAGGGAAGCAGGAGAGAAGAGGGGTTAGGACTGGAGAGGACACCTGGAGAGAGAGGA[C/T]ACCTGGAGAGGACATCCTGGA
RTRAD89nt079783	RTRAD89nt079783_40AG	A/G	40	TGCAGGACAGGAGGGGAGCAGAGAGGGAAGGGGGTTAGC[A/G]CCCTAGACTGGAGAGGACACCTCTTTAGTTGTGTATGTGAAGGACTGCG
RTRAD89nt079784	RTRAD89nt079784_77GT	G/T	77	TGCAGGACAGGAGGTAACGTTAGCTAACGTTAGTTTCAACAAGCTAAACGTGGCAAATACAACACACCACACAACA[G/T]AATTGTAAACGA
RTRAD89nt079790	RTRAD89nt079790_78AG	A/G	78	TGCAGGACAGGATAGATAACTCTTTGTGTTGTTGTTTGTTTAGAGTTTTCCAATTTTCCCAGAAGTGGTTAGATTCT[A/G]TGGATTCTTCA
RTRAD89nt079798	RTRAD89nt079798_57AG	A/G	57	TGCAGGACAGGATGAAAGGAAGCTAGTAGCCCCCTGGCTCACCAACCAAGGAGTAC[A/G]AACATAAAGAGTGGAGCAAGCTGACAATGTAA
RTRAD89nt079823	RTRAD89nt079823_57AG	A/G	57	TGCAGGACAGGCCTGGTGAAGGGTTGATGTCTGGTCTGGGTTGAGGTGGATGGGGC[A/G]GAGGTGTCTCCGTCTCTGTACTGTGAAGTGGA
RTRAD89nt079838	RTRAD89nt079838_8CG	C/G	8	TGCAGGA[C/G]AGGCTGTGTCAGTCAGCCAAGAAGCTGGAGGAGTATGAGTGTCATCTGAAGGGCCAGGACGAGCAGACCCAGACGATGCTG
RTRAD89nt079850	RTRAD89nt079850_35CG	C/G	35	TGCAGGACAGGGAGCATGCCCCCAGGCTCCTGGG[C/G]TTCTGTGGGGACCTGTACGTGATGGAGAAGGTAATCCAATAGGAACACCCATTT
RTRAD89nt079851	RTRAD89nt079851_43GT	G/T	43	TGCAGGACAGGGAGGGACATATGGTTCAACTTACAGAATAAT[G/T]ACATAAATTCTAAATCAACACCCAGAACATGATAGGCAAGCCATAA
RTRAD89nt079885	RTRAD89nt079885_51AG	A/G	51	TGCAGGACAGGTAACAACACAACGTTGTATCACCTATTACAGGTAAGAAC[A/G]CAGCTTTATACAACATATATAGGTAACAGCACAGGTTT
RTRAD89nt080107	RTRAD89nt080107_84CG	C/G	84	TGCAGGACAGGTACAGTACAGTTACACACACTTCCTTTCTCCTTTTGGTCAGACGACAAAAACATCTCCAAGCACATACTGTA[C/G]ATGCA
RTRAD89nt080137	RTRAD89nt080137_25AG	A/G	25	TGCAGGACAGGTCAGTCTAGGTCC[A/G]CCGGGTCATCTTTTAAAAATGTCCGCTCAGTGCAGACACACCCTATATGCACAGTGCAATATAC
RTRAD89nt080141	RTRAD89nt080141_59CT	C/T	59	TGCAGGACAGGTCCCAGTGGGGGGCTCTGAGAGACAGCATCTGGACTAATGGGGACAA[C/T]ACAACCTAATGCATCCACATCACAATGATT
RTRAD89nt080145	RTRAD89nt080145_74CT	C/T	74	TGCAGGACAGGTCTATTGACCAGGAACCAGTGGGGCTGATTTAGGGACATTCCTCAGCTGCTTGTCAGAACAG[C/T]GCAAAATCACAAGGC
RTRAD89nt080146	RTRAD89nt080146_68AG	A/G	68	TGCAGGACAGGTCTGGCAGACTGCCCTGTGAGGAGTTCAGAGCTTGCCTGATCAGTCTGGGTGAGAC[A/G]TAACATCCAGGTACTGACCAA
RTRAD89nt080160	RTRAD89nt080160_86CT	C/T	86	TGCAGGACAGGTGTGGGGGCGGGGCGTCGGAGGCGGAGCAACAGAAGAGGCGGTGCCACGCGGTGCATCGTAAGGACCTGCAGAA[C/T]GTT
RTRAD89nt080162	RTRAD89nt080162_34AT	A/T	34	TGCAGGACAGGTTGAGCCTTGACTCTTGTCTCA[A/T]AGGGTCAGTTCGGGACTTTGATGAGGAATCGGGTGAAGGAGAACTGCACTTTTTA
RTRAD89nt080167	RTRAD89nt080167_79AG	A/G	79	TGCAGGACAGTAACAGGACCATGGCAGGACAGCATGTGTCTCTCTGCCATCAACATAATGCTGCCAGTGCACGTTTCT[A/G]GCTGCCATCA
RTRAD89nt080176	RTRAD89nt080176_33AC	A/C	33	TGCAGGACAGTACCTCGGTCGACTATTAACTT[A/C]CCCAGCTCCAATGAGTGCGGGCAGTCGATCTCCCCTTGTACGCACGGACAGAGACA
RTRAD89nt080178	RTRAD89nt080178_87CT	C/T	87	TGCAGGACAGTAGATCTCCAGGAAGAGGGTTGGACTGAAAACCTACAGGACAGTAGATCTCCAGGAAGAGGGTTGGACTGAAAACC[C/T]AC
RTRAD89nt080188	RTRAD89nt080188_64GT	G/T	64	TGCAGGACAGTCAAACTGCAAATATAGATTATAGACAATCCAACAACTGAAAACAATTGCAGG[G/T]GTTTTTCTGCTCAACCTGAAAGTCT
RTRAD89nt080189	RTRAD89nt080189_23CT	C/T	23	TGCAGGACAGTCAAACTGCAAG[C/T]ATAGATTATAAACAATCCCACAACTGAAACCAATTGCTGTGTTTTTTCTGTTCAACCTGAAAGTCC
RTRAD89nt080193	RTRAD89nt080193_31AG	A/G	31	TGCAGGACAGTCACAAGAGTGAGGGGCCAC[A/G]CATGCTCCATAGTTCTGACATGGGGGGTCACACACCGCTGGACAGGCGCAGAGAGAGA
RTRAD89nt080219	RTRAD89nt080219_47AG	A/G	47	TGCAGGACAGTGAGAGCATTCTCCTCAAACAGGAATATCCCCTGTC[A/G]GGCAGTGAGAGCATTCTCCTCAAACAGGAATATCCCCTGTCG
RTRAD89nt080257	RTRAD89nt080257_18CG	C/G	18	TGCAGGACAGTGTGATT[C/G]CTTTGGCCATAGAGTTCCTGCACTCTGGTTCACCTGCGATTCTGGCCTCTGATTGGGACGATCTCTTCACT
RTRAD89nt080263	RTRAD89nt080263_9AG	A/G	9	TGCAGGAC[A/G]GTTACCGCCTGGCCAGCGATATTGAGCCTGCCATCATCCTGTAGTTCAAGCTCCAGCTCCCCGCCACGACTAGAGCACTG
RTRAD89nt080270	RTRAD89nt080270_26AT	A/T	26	TGCAGGACAGTTGACTGAACTGAAC[A/T]AGGATTGAACTACTATGACATAGCATTTATGCAGAGTAGAGAAAGGTCACGTTTACTCCACAC
RTRAD89nt080288	RTRAD89nt080288_77CT	C/T	77	TGCAGGACAGTTTCATTGGCAGCTTGAAAATTCCAAAGAGGAGCAATGAAGGGGATTTTTGTACATTCTCCACTGT[C/T]AAGAACAGCCAG
RTRAD89nt080310	RTRAD89nt080310_70AG	A/G	70	TGCAGGACATAAATAAACCACAATACCCATGAGGCTTTGCATCTGTGGCCCATTGCCATGATGGGTAAT[A/G]TGTAGGAAGGAGCTGGATG
RTRAD89nt080315	RTRAD89nt080315_65AT	A/T	65	TGCAGGACATAACACACTGTTACCATAGAGATCACATACTGGAATCTTGCGTTGCAAAATCTGG[A/T]AACTTTCCCGAAATTCCGAGGTCT
RTRAD89nt080316	RTRAD89nt080316_7AT	A/T	7	TGCAGG[A/T]CATAACGCAGCTGAGAAAACATGCAGTCACAAGAGTCGTTGTGTTGGCACAGTCACATAGCCACATATCTACAGTACACACA
RTRAD89nt080320	RTRAD89nt080320_11AG	A/G	11	TGCAGGACAT[A/G]AGTGAAGGGGAGATTAAGAAGTACTGCACCGAGCACAAGGCTCAGAGGTTAATTAGCATTCAGTCTCCTTTAATTGCG
RTRAD89nt080340	RTRAD89nt080340_65AC	A/C	65	TGCAGGACATACCATGGCTGCTGGTGTACATACCCTCCCCTCTTCTCGTTCTGCTGTAGCTAGT[A/C]TCCTACCTCCTCTCCCCTCTTCTC
RTRAD89nt080342	RTRAD89nt080342_84CT	C/T	84	TGCAGGACATACTAATCCCCCAAGGACCGGGAGCAGTTGAACTTCCTCATCCGCAATGAGGTGGCCCGCAAACAGGTTACGTG[C/T]AGACT
RTRAD89nt080365	RTRAD89nt080365_83CT	C/T	83	TGCAGGACATAGAGGAGACGATGAACACGGCGCTGAACGAGCTGCGTGAGCTGGAGAGGCAGAGTTCGGCCAAGCACGCTCC[C/T]GATGTT
RTRAD89nt080366	RTRAD89nt080366_64CT	C/T	64	TGCAGGACATAGATCTGTCATTCGCTTAGTCATTATACAGTGTGATGTCATGCAATGTAAGCA[C/T]CTCTCTTGAGATCCAAATGATGTCA
RTRAD89nt080371	RTRAD89nt080371_37AG	A/G	37	TGCAGGACATAGCGGTGGACGAACAGCTCTGCAGCC[A/G]CCTCAAGGTCACCCTGGCCCATTATGAAGTGCTGGGGGACGACAGAGAGGCT
RTRAD89nt080372	RTRAD89nt080372_44AG	A/G	44	TGCAGGACATAGCTGCAAAATACATGTACAAAATTATCACTCA[A/G]TAGAAAATCTCAGTAGACTTGTTTTGAAATTGTTTCTGTAGTTAA
RTRAD89nt080373	RTRAD89nt080373_61AG	A/G	61	TGCAGGACATAGGGCCCCAGATAACTAGGGGCCCTATAGTTAACAAACCCATTGATTGAT[A/G]AGACATAAAAAATACATTCTAAAAGAAA
RTRAD89nt080383	RTRAD89nt080383_9AG	A/G	9	TGCAGGAC[A/G]TATATCAACCCCTTCGTGACCTTCCTGGACCAGAGGAGATGGAAGTGTAACCTGTGCTACCGGGTCAACGACGGTAAGGA
RTRAD89nt080392	RTRAD89nt080392_26GT	G/T	26	TGCAGGACATATTAGAAGCAGCTCC[G/T]GTGGCGCCAGAGGGGTTGGCTGAAGCTGTGGAGGAGCAGGATCCTCTCCCGTTAGTAGACGGT
RTRAD89nt080409	RTRAD89nt080409_74CT	C/T	74	TGCAGGACATCAAAGCGTGGATGCAGTTGTGTTTCCTGCAGTTAGACTGCAAAAAGACAGAAGTCGTCCTGAT[C/T]GGCACTCGCACCATC
RTRAD89nt080416	RTRAD89nt080416_57AT	A/T	57	TGCAGGACATCAAATCAAAGGCACTCCTTCGATATAAAGTAGTTGTTAATTATATA[A/T]GTTTTTACCCCTTTTTCTCCACAAATTGTGTG
RTRAD89nt080430	RTRAD89nt080430_25AG	A/G	25	TGCAGGACATCAACAGACAGGGTA[A/G]GAATATGACAATAAATCACTTGATCAACTCACCTCACAGCTGAGGTTCACTGATTTTGGATAAG
RTRAD89nt080433	RTRAD89nt080433_83AG	A/G	83	TGCAGGACATCAAGGCATGGATGCAGTTGAGCTTCCTGCAGTTAAACTGCAAAAAAGACAGAGGTCGTCCTGATTGGCACTC[A/G]CACTAT
RTRAD89nt080475	RTRAD89nt080475_86AT	A/T	86	TGCAGGACATCCTGCCTTCCGTTCTCACGGTAGGGGAAGGGTGTTTATTTTACCAGATAGTGCATCTGTTCCTTTGAAGCTGTTT[A/T]ATG
RTRAD89nt080483	RTRAD89nt080483_66AG	A/G	66	TGCAGGACATCCTGTGGAGATTGGGCCCTCTCCAAGAGCTCATCTAGCTGGGTGCGTTTGGGCTC[A/G]ATGGGATACTCCTCTTTGAACGA
RTRAD89nt080509	RTRAD89nt080509_72GT	G/T	72	TGCAGGACATCTCACTCAGACAAATCACATTTGTTCTTTCCCAAAAATGTATTCAAAACCGTGCCTTAGCT[G/T]TAATTCCTTTCTGTAGG
RTRAD89nt080520	RTRAD89nt080520_58AT	A/T	58	TGCAGGACATCTGAGAAAAACAAATTATGCCAGCCTAGTTAAATAATGTTTTTTTTT[A/T]AATGTAACAAACATAGCACATTAGTAAAGTG
RTRAD89nt080521	RTRAD89nt080521_28AC	A/C	28	TGCAGGACATCTGCAGTCCTCCAACCC[A/C]GAATTCTGGGAAATGGAATGGAATCTTGCCACACTAAACCACTAAACCAGTCATATATCTG
RTRAD89nt080525	RTRAD89nt080525_36GT	G/T	36	TGCAGGACATCTTTACCATTTCTAGTCCAATGAGA[G/T]AACTAATAGGATGCCCAGCTTGTACAAAATGAGCAGGAACTAGATTTGTTTGG
RTRAD89nt080528	RTRAD89nt080528_23CT	C/T	23	TGCAGGACATGAAGCAGGGCGG[C/T]GGGGTGGGACCTCCTCCTTCCTCCCACCATCAAGACCACTATGGCCAGCAGCTCCTCCGCTCCAGC
RTRAD89nt080543	RTRAD89nt080543_74AG	A/G	74	TGCAGGACATGACTAGTGCTCGATTTGGAAACATTTTGCAGACATCTAAGGTTCTCTATTTCCCTGACCGGAA[A/G]TGGAGACAACTTCAC
RTRAD89nt080560	RTRAD89nt080560_38AG	A/G	38	TGCAGGACATGCAAGTGTATGAGGTTTGCTGATGGTT[A/G]TATACACATTTTTGTATAATCAGCAATATAGTAGTAACCACCCACTGGGCA
RTRAD89nt080565	RTRAD89nt080565_71CT	C/T	71	TGCAGGACATGCATTGGGTCAACTACCCATCAGTTACAATAGTAGTACATATTCAGCCTGCATTTAACAA[C/T]TTATCAGGGGGACAGTTG
RTRAD89nt080604	RTRAD89nt080604_50CT	C/T	50	TGCAGGACATGGGTGGCGACGCCAACTGGCAGCTGGTGGTGGAGGAGGG[C/T]GAGATGAAGGTGAGGATGGGGCTAGCCAGCGTGTTTAGA
RTRAD89nt080640	RTRAD89nt080640_24GT	G/T	24	TGCAGGACATGTCTGTGGCAAAT[G/T]ACTCCCAAGTGGAACGTATGGGTGTAGATCTGCAGCTGCAGGTGGAGAGGCTAGTGCTGGCCCTG
RTRAD89nt080641	RTRAD89nt080641_89CT	C/T	89	TGCAGGACATGTCTTTGGCTGGGGACTTGTGTATCCTTGAAGTTGGTGTGTTTTCTCCCATCTGCACCAGGGGGAGGGGGAGGTGTTT[C/T]
RTRAD89nt080647	RTRAD89nt080647_81AG	A/G	81	TGCAGGACATGTGGTTTGCCTTGGGGCTGGATGACCGAGAAGAATCAAAAACCAGACACCATTAGACCTTATTTAGGCCA[A/G]CAGATGGG
RTRAD89nt080650	RTRAD89nt080650_80AC	A/C	80	TGCAGGACATGTTCATCGTTCACAACATCGAAGAGATCCAGGTAAAAGACATGGGGACACCGTCACCAACCGTTTACTG[A/C]TTTACGTCC
RTRAD89nt080656	RTRAD89nt080656_40AG	A/G	40	TGCAGGACATGTTTCTATCATATTAACGAGTTAGGGTTG[A/G]GTTCGGGCCTCAGAATTTCACTTTATCACATATAGTTGGGCAGTTACGG
RTRAD89nt080658	RTRAD89nt080658_19GT	G/T	19	TGCAGGACATGTTTTGCA[G/T]AGGCTACACTGCAATTACTGCAGTGACCTTTTCCCAAGCATAACAATGTGTTCATCTGGAATAGTTAGCT
RTRAD89nt080666	RTRAD89nt080666_34AC	A/C	34	TGCAGGACATTAATGACAATAATGAGAAAGACT[A/C]ATGGATTCATTAGGATTCTAGAATATTAGGCTGAGAGAGTGGCTGCTCTGTTTGG
RTRAD89nt080673	RTRAD89nt080673_23AG	A/G	23	TGCAGGACATTAGTGATCCTTT[A/G]AACTTACTGTTTTGAACCTACTGTTTTGAACCTACTATTTGGAGCCACATGAAGAGATGAGACTAG
RTRAD89nt080681	RTRAD89nt080681_9AC	A/C	9	TGCAGGAC[A/C]TTCAGGACTGACACTATACTCTGCAGAACCTACAGGACTGATACTATACCCTACAGGACTGACACTATACCCTACAGGAC
RTRAD89nt080690	RTRAD89nt080690_53AG	A/G	53	TGCAGGACATTCTCACTTGCATTCCTGGACGGGGTCTTTTTTCCAACAACTC[A/G]TGTGCAGATATAAAGAAAATAGAAGCATGGCAGGTA
RTRAD89nt080694	RTRAD89nt080694_36AG	A/G	36	TGCAGGACATTCTCAGATGGAACTTGATACAGTTT[A/G]CATTTGGGGGGCTTGTCCAGTACAGAGATTTCATGAACATCCAGGCGTATTTG
RTRAD89nt080695	RTRAD89nt080695_73AG	A/G	73	TGCAGGACATTCTGAACTGTGCCTAAATCAGATTTGATCATACTAGCTTGGTGGTCAGCCATCACTCATTAG[A/G]CTTTCTTTCTTTCTCT
RTRAD89nt080698	RTRAD89nt080698_46CT	C/T	46	TGCAGGACATTGAAGCAGAGAACCAGTGTCCTCATCCCATTAACA[C/T]GCATTGGTTTTTGGCACGAAAATAAACCCATCTCTTCCACGCC
RTRAD89nt080699	RTRAD89nt080699_56AC	A/C	56	TGCAGGACATTGAATCAATGGGTAGTTGGAGTGGAGATTAAGGCACAAAGCAGGT[A/C]ATTTACTGTTGTCCTATACTGTAAGTATCAGAT
RTRAD89nt080702	RTRAD89nt080702_47AG	A/G	47	TGCAGGACATTGAGAAGTTCCTGGAGACGGCCAAGGAGAACCAACT[A/G]AGTGACCTCAAGAACATCCACAACCAGTATGAGCTAGTCCTC
RTRAD89nt080722	RTRAD89nt080722_56AC	A/C	56	TGCAGGACATTTAAAACTTGTTTATTTAAGGTTTTAAAAGGCTTCTAAAGTTAGT[A/C]ATTTCCATTTTGAAAGTTCAAACTTGATTTTCC
RTRAD89nt080723	RTRAD89nt080723_83GT	G/T	83	TGCAGGACATTTAATCGCATGGCTATTAAAGCAATCCGCAACTCAATGCAATAAAACCTTCTCTGTCCCTTTAAAATAAAAT[G/T]GATTGC
RTRAD89nt080737	RTRAD89nt080737_18AT	A/T	18	TGCAGGACATTTGTTTA[A/T]AGCAACGTCAAGAAAGCAGAGTAGCATTTTATTACAGACAGACATCTTCCCATCTAGCCACCGTTTTATCA
RTRAD89nt080745	RTRAD89nt080745_11AG	A/G	11	TGCAGGACCA[A/G]AACAACCTGGAGGGAGCGTTCAGCGGTTGGACCGTCATGCTAAACATCGACCAGACCAGAGAGTCAGGGTTCAGACGA
RTRAD89nt080759	RTRAD89nt080759_78AC	A/C	78	TGCAGGACCAAACCTCTTTAGGTGAGTTTTGTATAGTTTAAGATGAGGGTCAAACTAACCCACCCTTACATTTCTAT[A/C]TGTCCGGTATA
RTRAD89nt080760	RTRAD89nt080760_25CG	C/G	25	TGCAGGACCAAACCTTCGCCCTGA[C/G]CTTGCAACCAGTCCATAGTCCTTCTCCTCCGCCCCCTGAGCCATTTGTTCCAGCCCCTCGATGC
RTRAD89nt080762	RTRAD89nt080762_49AC	A/C	49	TGCAGGACCAAACTGCTCACACCTGATACTGTTGCTGTGGTTACAGAA[A/C]TCACACCTGATACTGTTGCTGTGGTTACAGAACTCACACC
RTRAD89nt080763	RTRAD89nt080763_86AG	A/G	86	TGCAGGACCAAAGCAGACCAATGACCAGACCAGAACCAAAACCACCACCCTCCATCTGAACAAGAGTGGTGCGCCACTACAACAT[A/G]GTG
RTRAD89nt080764	RTRAD89nt080764_28AG	A/G	28	TGCAGGACCAAAGGTAGGATTACAAAC[A/G]AGGAAAATAACTAGGCTGTGGAAAAAACTAGGTTCACATGGAAATCTGATCAGTTTTATAT
RTRAD89nt080776	RTRAD89nt080776_82AG	A/G	82	TGCAGGACCAAATGTTGATAGCCGCGGGCTTTCAACTCCTTCAAGAGAGATGCATAACTTTCTAAAAAAATATCTTAGTGC[A/G]AGGGTAG
RTRAD89nt080777	RTRAD89nt080777_51AG	A/G	51	TGCAGGACCAAATGTTGATAGCCGCGGGCTTTCAAGAAAGATAAGGAAAC[A/G]TTACTATAAATAGAACAATGAAAAGGTATGGCACATCT
RTRAD89nt080783	RTRAD89nt080783_10AG	A/G	10	TGCAGGACC[A/G]ACCACAGGTGCCAGCTCAGACGGTAGTCAAGACGATCCCACGTCACCGCCAGGGGGTCCAACAACTGCTGCAGGCTGTA
RTRAD89nt080801	RTRAD89nt080801_21CT	C/T	21	TGCAGGACCAAGATGAATAA[C/T]ATGGATACATGTTTTTGCCCATCTGACCATTTCCCAAGCAAACCCATTCTCCATTTCCCTGGGACCTT
RTRAD89nt080803	RTRAD89nt080803_11AG	A/G	11	TGCAGGACCA[A/G]GCACACACCAGTGGGATGGAAGGATAGTGGTTGCTCTTGGGTCTCTTCTCCCACTCACAAACATAGGCAACCTCCATC
RTRAD89nt080812	RTRAD89nt080812_11AG	A/G	11	TGCAGGACCA[A/G]TAAGCAAAACATTCAGACAATAATAGGACGACACTGAGACACTCATGAGCAGATCGTGTCTCTGACTTGATGAAAGTA
RTRAD89nt080814	RTRAD89nt080814_81CG	C/G	81	TGCAGGACCAATAATTGACCGTCCCTTACGACACAAGACTCCAGCGGTGGCTGGGACTGCACTGGGAGAAAAACATGGCT[C/G]TGATATTA
RTRAD89nt080819	RTRAD89nt080819_81AG	A/G	81	TGCAGGACCAATCAGGTAAGAAATAGAGTGAGGAAGGAGGGAAACAGTATGAGAACATTCCTTAGTAAAATGGCAAACAA[A/G]TAGAGCTT
RTRAD89nt080828	RTRAD89nt080828_44AC	A/C	44	TGCAGGACCACAAACACATTGTTTGTGGTCTGTCATGGTCTGT[A/C]TTTTATAGACGCTGTTCGCAGTGTGCTGTGACATTTTACATTTGT
RTRAD89nt080829	RTRAD89nt080829_51AG	A/G	51	TGCAGGACCACAACACAGAGAATACAATGAAGACAAGTCCTTCATTATGT[A/G]TTACTGCATCTGCAACATCTCTGTATGGATTAGTTTTC
RTRAD89nt080831	RTRAD89nt080831_86GT	G/T	86	TGCAGGACCACAACACCACTCCCCGCCACGGAGAAATAGAGGGGGTGATATGATCAACAGGTGAGTCTTTACTTCCTCGTAGAGT[G/T]TCA
RTRAD89nt080835	RTRAD89nt080835_85AT	A/T	85	TGCAGGACCACAACTGGTCTGGACAGCTGCCTTCCTGCGTGTGTGAGTGTCCTTCTCTCGCTCTCTGTTTTTCTCTCTTTGTTT[A/T]TCTC
RTRAD89nt080842	RTRAD89nt080842_85AG	A/G	85	TGCAGGACCACACAGAGCAGGCTGTAATGAAGATAAAGCCTCCAATAGAAATGTGAAGCCTAGTTCTCTCTACATTAGGTAAAC[A/G]AAGC
RTRAD89nt080846	RTRAD89nt080846_75CG	C/G	75	TGCAGGACCACACGTGCCGTCCTCCCCTGGCGCCATTCTGGTGGGGGGAAAAACCCAGGTGTGCATCTATGAGT[C/G]CCTTTTCAAGGTTC
RTRAD89nt080887	RTRAD89nt080887_29CG	C/G	29	TGCAGGACCACCTGGGGAACAGGTAGGA[C/G]ACATTTAACAAAGACTGAAGAGTTTTCATGTGTTATACATCAATAGAGACTGTTCCAGTG
RTRAD89nt080888	RTRAD89nt080888_74AG	A/G	74	TGCAGGACCACGAACACATTCACACAGGTGAGAGACCGTACCCTTGTAACCAGTGTGGGCAGAGGTTCCGTGT[A/G]AAGCAGTTCCTGATA
RTRAD89nt080893	RTRAD89nt080893_32AC	A/C	32	TGCAGGACCACGGCACGGGGGCGCTGGTGAT[A/C]AGCTCGCTGCTGGACTTCCTGACCTTTGCCCTGTGCGCCCCCTACAGCGAGACCAGC
RTRAD89nt080895	RTRAD89nt080895_60AG	A/G	60	TGCAGGACCACGGTCACCCTGGGAAACACAAGCACAGGAGAAGGATCGTTAACCGCTGT[A/G]CCACCACCGACCTGCACCTCCATACATCC
RTRAD89nt080898	RTRAD89nt080898_51AT	A/T	51	TGCAGGACCACTAACACCTCCCTGTCCAGAGACTCATCTAGCACAGATGC[A/T]AAGCTCAGTGGCGACACACACGCCGCACCCTGGAAATA
RTRAD89nt080905	RTRAD89nt080905_85AG	A/G	85	TGCAGGACCACTCCAGGTCAGCTCCAGGGAGGTGTTGGTGACTCCACCAAATGATACAGAGGTAGGGGGTCTGGGGGCTGAGGA[A/G]GAGA
RTRAD89nt080916	RTRAD89nt080916_83AG	A/G	83	TGCAGGACCAGAAACTGAGATCTAGAATCCATTGGGACCATCTTGCTCTCATTGACTCTGTACTAGGTGTGAGGTCTTCGCT[A/G]GTGGGT
RTRAD89nt080926	RTRAD89nt080926_65AG	A/G	65	TGCAGGACCAGAAGGACTGGTGCCGAGGTAGAGAGCCTAGGGGGCTTCGGGCTTCCCTCGGTGG[A/G]GTGGTTTCCCACCTGCGCGCCCCC
RTRAD89nt080935	RTRAD89nt080935_89CT	C/T	89	TGCAGGACCAGACCACCACACGCTCCAACATCGACGCCATGTTCGAGGCCTACATCTCCAACCTGCGCAGACAGCTGGACGGCCTGGG[C/T]
RTRAD89nt080937	RTRAD89nt080937_80CT	C/T	80	TGCAGGACCAGACCACCACACGCTCCAACATCGATGCAATGTTCGAGGCCTATATCGCCAACCTGCGCAGACAGCTGGA[C/T]GGCCTGGGA
RTRAD89nt080942	RTRAD89nt080942_34CT	C/T	34	TGCAGGACCAGACCAGGTCACACACATTTTGTA[C/T]GTGTTAAACAGGCAACTTTAATAATAGTGTAGGTGATTTTCAGGTGAATTATAGT
RTRAD89nt080947	RTRAD89nt080947_53AG	A/G	53	TGCAGGACCAGACGGTCATCGCCGTCAAGGCCCCGTCAGAAACCAAGCTGGA[A/G]GTGCCGGAGTCCTCGGAGGTGAGTGGTCATCTAGTC
RTRAD89nt080952	RTRAD89nt080952_20CT	C/T	20	TGCAGGACCAGAGAAATAG[C/T]GAATGGTCACATTTCAAACATTATTTTCACAAATAATGGAATGGATTTCAATTGTAAAAGTGCATAAGC
RTRAD89nt080960	RTRAD89nt080960_21CG	C/G	21	TGCAGGACCAGATATCAACC[C/G]TCTTGTCCTCTGTCCTGTTCTCTAATCAGAAATCACAAATGAACCACCTGCTGGAGCTGAGGCTCAAG
RTRAD89nt080964	RTRAD89nt080964_38AG	A/G	38	TGCAGGACCAGATCCACAACCGCCAGTGCCCGAGCCA[A/G]CCCCTCAATAGACACTCGAGCAGACACACCAGCTGGTGTCTCTCCTGGACC
RTRAD89nt080973	RTRAD89nt080973_81AC	A/C	81	TGCAGGACCAGATTGAGATCATTGCGGCGCTGTTGGCGTTTTTCATGCTGAGGTTGGGTCAGACAGGCAACTTTGAGATT[A/C]AAATATTT
RTRAD89nt080992	RTRAD89nt080992_88AG	A/G	88	TGCAGGACCAGCTAAAGGGGGGCAACATTTGTTGTTTTGGGGTGACCAGCCCTGGCCCCCTCTGATCTGTAAGATGTGCTAAGGGAC[A/G]T
RTRAD89nt080994	RTRAD89nt080994_74AG	A/G	74	TGCAGGACCAGCTCTATAAATAACATTACACACTGGGCACTGATCATCTAGGACCACTGGACACTACTGTACA[A/G]GCCTGGGCTTCCCTA
RTRAD89nt080995	RTRAD89nt080995_50GT	G/T	50	TGCAGGACCAGCTCTTCTGTACCGCGTGTGGGCAGCACTACCACGGGGC[G/T]TGTTTGGACGTGGGTGTTACCCCCCTGAAGAGGGCCGGC
RTRAD89nt081017	RTRAD89nt081017_77AG	A/G	77	TGCAGGACCAGGCTTACAAATCCGCTGTGGTGATCGAGGGCAAGGTGCAGTCCGCGCCTCTGAACGTCTCAGCGGA[A/G]CCGTACGGTGTG
RTRAD89nt081028	RTRAD89nt081028_76AG	A/G	76	TGCAGGACCAGGTCCTTCACGTCGCTGAACACGTCACTCAGGTTCCTGAAAACAGACAAAACATGTAACACAGAT[A/G]GAAACATCCTTCT
RTRAD89nt081031	RTRAD89nt081031_29CT	C/T	29	TGCAGGACCAGGTCTACCACATCTTATA[C/T]CAACAGTAAAGACCCTTCCTTGTTTCCCTCTGTGTCCCCAACGTCCTCAAAATGCTTTTG
RTRAD89nt081033	RTRAD89nt081033_71CG	C/G	71	TGCAGGACCAGGTGGAGGATGGCGTGTAGTTCCTCACAAGTCATCAGCTCTACAGAGAGAGAGGAGAGAG[C/G]GGTCAATACAAACCCATA
RTRAD89nt081053	RTRAD89nt081053_72CT	C/T	72	TGCAGGACCAGTTCTTTAGTGAGTCCCATCTAATACAACCTTCAGAAGCTTCTACAGGCTGTGCAGATATG[C/T]TATGATGGGCTTGTTGA
RTRAD89nt081067	RTRAD89nt081067_20AG	A/G	20	TGCAGGACCATCTGAGAGG[A/G]GGTGGGATGGTGCTGAGGAGAATTTCTGTCTGTAATAAAGCCCTTTTTGGGGGGAAACTAATTCTGATT
RTRAD89nt081087	RTRAD89nt081087_38AC	A/C	38	TGCAGGACCATGTCTCTCAACAGGGGAAGATAATGGA[A/C]ATGAATCTGTGACAGACAGACAGACTATGTTACAGTAAGTGTATTAAACAC
RTRAD89nt081089	RTRAD89nt081089_64AC	A/C	64	TGCAGGACCATGTCTCTCTAAGGTAAAAGGAAGAGATGCAGAAAGCATTGATAAGGCCACCAC[A/C]CAAATGGCCCATCCAGGGCCTAGTT
RTRAD89nt081091	RTRAD89nt081091_63AC	A/C	63	TGCAGGACCATGTCTGCTGGTTTTGTTTTATTTCATTTTGTGTATAATGACGACCTAAACCA[A/C]CAGGTGACGAAGCAATTTCCTTAATT
RTRAD89nt081102	RTRAD89nt081102_33AC	A/C	33	TGCAGGACCATTTGGTATGCCAAATACTGGTT[A/C]GTCAACTAGGGTCAAATAACCTGTGGCACTTGAGAGCATTTTCATTTTTCACTGTT
RTRAD89nt081110	RTRAD89nt081110_14AC	A/C	14	TGCAGGACCCAAC[A/C]AGGGTAGTGTGATACCAGTGCAGGCAGAGCCCTATGAGCCTGAGCCTGGCTCGCTGTCTGTATTTATGCAGGTTG
RTRAD89nt081111	RTRAD89nt081111_56CG	C/G	56	TGCAGGACCCAACACTATACCACTCCACTGCAGTTTCTACCTGCTCAGCTCTGCT[C/G]TGGTTCAAAGACAGCCTGCATAGGAGGAGAGGT
RTRAD89nt081118	RTRAD89nt081118_62AG	A/G	62	TGCAGGACCCAAGTGAATCTCACCCTTCACATCACTGTCTGTTCCCCCAGCCCGTCCAGAT[A/G]TCAGCTGCACCCCCTGTCCATGCAGGT
RTRAD89nt081155	RTRAD89nt081155_79AT	A/T	79	TGCAGGACCCATTACACCCTCCCAGAGCTTTGTATGTGTGTGTGGCGCAGCATCCATCCCCCCCATTCCCTCCAGCAC[A/T]AGCCTGACAT
RTRAD89nt081157	RTRAD89nt081157_20CT	C/T	20	TGCAGGACCCATTTGCTGA[C/T]GGTAGTGACCCTACTTTCCCCAGAAGGAACTCCATGACCTCTAACTCTGGCTACCAGTCTGGCATGAGC
RTRAD89nt081159	RTRAD89nt081159_74CT	C/T	74	TGCAGGACCCCAAACACAGGCACTGTCGCCACAGTGGGGCTACTGTGTAGTCGAAAGCAACATGATCAAACTA[C/T]GCCTAAATGTCAGAG
RTRAD89nt081175	RTRAD89nt081175_24AG	A/G	24	TGCAGGACCCCATCCAGACCCAC[A/G]AGAAAGGTTGGCAGCAGTGGTAGGGGAAGTGGGAGACAAGGTCATGGGGAGCCGTGGGGAGTGCT
RTRAD89nt081181	RTRAD89nt081181_29AG	A/G	29	TGCAGGACCCCCAACTACCCTTCTACCT[A/G]TGTGAGTATCGTTACTCGCTCCGTCTCTCTCTCGCTCCATCTCTCGCTCCGTCTCTCTCT
RTRAD89nt081185	RTRAD89nt081185_53AC	A/C	53	TGCAGGACCCCCAGGTGGCGCTGGCTCAGCAGAAGACCGACAAAGACAAGAT[A/C]CACGGGGAGCCCAGGGGCGGCAGGGTGCCTGGTGGC
RTRAD89nt081192	RTRAD89nt081192_14AC	A/C	14	TGCAGGACCCCCT[A/C]AACGACAAGCTGGATAACATCTCTATAGGCAGTTATCTGGACACCCTTGCTGATGACATGGACGAGTACGGCCCT
RTRAD89nt081211	RTRAD89nt081211_73AC	A/C	73	TGCAGGACCCCTCTCAGGCTGGGCAGCAAAGAGGCCTCTCTCCCCCTTCAAACAGTCTAAACTACATAAAAA[A/C]CAATTTTTCTCAAATA
RTRAD89nt081220	RTRAD89nt081220_84GT	G/T	84	TGCAGGACCCCTGGGGCCTGGCCACACTGCACCTGCACCTCCTGAGGGGGTAATGGGGGGCCTGGAGGGGGGATGAAATAATA[G/T]ATACT
RTRAD89nt081228	RTRAD89nt081228_21AG	A/G	21	TGCAGGACCCCTTAACACCA[A/G]GCCTATTAGACAGGATTTGTCCCATGCCTTCCTATTGGCTACTTCCAGTCAACACAGGCAGTTTCTCC
RTRAD89nt081239	RTRAD89nt081239_47AG	A/G	47	TGCAGGACCCGCAGGAAGAACTTCTGGGTGGACGTCTTTGAGGTCA[A/G]GGAAGACATGCAGGGCAGCTGCAGCTCCCGTCCGCCCAGCGT
RTRAD89nt081245	RTRAD89nt081245_89AG	A/G	89	TGCAGGACCCGCTGTCTGTGGTCCTCTGTCTGGTTCAGCACCTGTAGTGGGGAGGGAGATCAGGGTTTGAGATATGAAGACAAGATGC[A/G]
RTRAD89nt081259	RTRAD89nt081259_44CT	C/T	44	TGCAGGACCCTAAGACGGAGGGCATCATCTTGATCGGAGAGAT[C/T]GGAGGCAACGCCGAGGAGAACGCTGCCAATTACCTCAAACAGCAC
RTRAD89nt081278	RTRAD89nt081278_8CT	C/T	8	TGCAGGA[C/T]CCTCTACTGTAGCTAGCAGACGCTGGCCCTAGATCGGAAGAGCGGTTCAGCAGGAATGCCGAGACCGATCTCGTATGCCGT
RTRAD89nt081290	RTRAD89nt081290_46AG	A/G	46	TGCAGGACCCTGGAAGATTGAACTAGCATGGGGGCCAGCCACACT[A/G]CATCACACATGTGGGTTCAAACAGGATTTGTTTGATTGAGTCT
RTRAD89nt081295	RTRAD89nt081295_26AC	A/C	26	TGCAGGACCCTGTCCTAATGGATAC[A/C]CTGAACCCCAGAAGTCCTTGTCTGGCTTTCTTTGCTGAAGACAACCAATGGTATCGAGCTCAG
RTRAD89nt081300	RTRAD89nt081300_47GT	G/T	47	TGCAGGACCCTGTTAAAATCACGAAATAGATACAAACAGAAGGTAA[G/T]AATGAGTAAGAGTTGAGGGTGGTGACAGAATCTGCAGATTCA
RTRAD89nt081301	RTRAD89nt081301_18CG	C/G	18	TGCAGGACCCTTCCCAG[C/G]AAACCTGGAACATTCCCAGAACATTAGATTCCCATTAAGTTCCAGTTAGGGTTTTTATCTAACATTACTTT
RTRAD89nt081302	RTRAD89nt081302_52AT	A/T	52	TGCAGGACCCTTGTCTCCCCTCTCACCCTAAAGGACAACCATTTTAGAAAA[A/T]TTTTATTTTAAAAATGTATAATTAAGCCATCACTAAA
RTRAD89nt081314	RTRAD89nt081314_57CG	C/G	57	TGCAGGACCGAACCTTCGCCCAGAGCTCGCAACTAGCCCCTAGTCCTTCTCCTCCG[C/G]TCTGTGAGACGTTTGTTCCGGCTCCAGAGCAT
RTRAD89nt081322	RTRAD89nt081322_26CT	C/T	26	TGCAGGACCGAGACAGGAAGCTGGC[C/T]GAGGCCTATGACCTCATTGAGAAGGACTTCGTACTGCTGGGGGCCACCGCCGTGGAGGACAGG
RTRAD89nt081356	RTRAD89nt081356_9CT	C/T	9	TGCAGGAC[C/T]GCCTGGGCCCGCTGGTTCCCACTATCTGTTTTGAGTTCTTTGTGGTTGGAATACTGGATGAATACGGGGACGTTCCGAAC
RTRAD89nt081357	RTRAD89nt081357_9CT	C/T	9	TGCAGGAC[C/T]GCCTGGGCCCGCTGGTTTCCGGCGTCCGTTTTGAGTTCTTTGTGGTTGGAGTACTGGATGAATACGGGGACATTACGAAC
RTRAD89nt081372	RTRAD89nt081372_70AG	A/G	70	TGCAGGACCGGAGACATTTACAAAGACAAACTCCTCTTTCTAGGTGCATTATTCCTACCAGAAAAAAAC[A/G]AAGTCCTTTTGTACTAAAA
RTRAD89nt081376	RTRAD89nt081376_31AC	A/C	31	TGCAGGACCGGAGCAGACCCCCGCAAAAAA[A/C]CACCCACCTAAACAAGATGACCGGGATGAACCCATGAGTGATGTGATACAACGCAGTG
RTRAD89nt081377	RTRAD89nt081377_20AT	A/T	20	TGCAGGACCGGAGCAGACT[A/T]ACAACCAGACCCAAAATCCACCAACCCCCACCTGAACGGTATGAACCCAGGAGTGATGCGCATCTACAA
RTRAD89nt081383	RTRAD89nt081383_44AG	A/G	44	TGCAGGACCGGAGGGCATGTCATCAATAGCTTTCAAGATGATA[A/G]AGATGAATGTGTGTATGAAGTTCTCCCCTCCCACCCAGTCTAGTT
RTRAD89nt081384	RTRAD89nt081384_48AC	A/C	48	TGCAGGACCGGAGTAGATCAACACCGTCCTTCTTCAAATCCCCCCCA[A/C]CCAACCTGAACAAAATGACTGAGATGAACCCAGGAGTGATG
RTRAD89nt081385	RTRAD89nt081385_27CT	C/T	27	TGCAGGACCGGAGTTGTCGGACCTTG[C/T]TCTATGGGAGTACTGAGACTGCTGTTGGTTATTGGTCCTAACAGGTCTGGGAGAGTATTTTC
RTRAD89nt081401	RTRAD89nt081401_58AC	A/C	58	TGCAGGACCGGTTTATTCTCATCAGAAGCAATGTGCAGTGATGAGCCCGGCCGTGCG[A/C]GCTGAGGAGAATCGTGGGAGGTAAGAAATGA
RTRAD89nt081414	RTRAD89nt081414_64GT	G/T	64	TGCAGGACCGTGGTTGGCCTTGAACTTCTGTGGCTTCACTGAGAGGGGGCAATCGTCCCCCCT[G/T]GTGCTTCTACACAGGTGTGGTTCCT
RTRAD89nt081428	RTRAD89nt081428_57CT	C/T	57	TGCAGGACCTAAAAGTGAAGGGCAGGACATGACTTCTCTCACTCTGCTACTTCTGA[C/T]GGGGGGCGGAGCTTACAGCCCGGCTAGGTGGG
RTRAD89nt081429	RTRAD89nt081429_67AC	A/C	67	TGCAGGACCTAAAAGTGAAGGGCAGGACATGACTTCTCTCACTCTGCTACTTCTGACGGGGGGCGG[A/C]GCTTACAGCCCGGCTAGGTGGG
RTRAD89nt081432	RTRAD89nt081432_49AC	A/C	49	TGCAGGACCTAACAATATGCAATTATCACGCCTCTAATGAATCCAACC[A/C]AATACCTTTCTTATCAAATCAATATATTTGTACAGCTTAT
RTRAD89nt081435	RTRAD89nt081435_17CT	C/T	17	TGCAGGACCTAATGCG[C/T]ATCGGCCCCCAGCACTCGTCCGTCTTCAAAGCCCTGATGGCCTCATCACCCTACATGAAGGCCAGGCTGGAG
RTRAD89nt081448	RTRAD89nt081448_61CT	C/T	61	TGCAGGACCTACAGGACTGGCACTATACCCTACAGGACCTACAGGACTGACACTATACCC[C/T]ACAGGACTGATACTGTAGCCCACCAGAC
RTRAD89nt081451	RTRAD89nt081451_59AC	A/C	59	TGCAGGACCTACCATTGAGTGAATATGAACACAGAGCATGAACTAATGTGGGCAATAT[A/C]ATTTTTCCAAGTGGGGTCGTCTGCATTTTC
RTRAD89nt081454	RTRAD89nt081454_27AC	A/C	27	TGCAGGACCTACCCTCTGCTCCTTGG[A/C]CTGCACTCCGATCCAAGATGGAGAAACACCTTCAGGTCATCTCAGTTCTGCAGTGGGTCATC
RTRAD89nt081469	RTRAD89nt081469_9CG	C/G	9	TGCAGGAC[C/G]TATGCAGTCTGTACGGTTCCCGAGCCGACGGGGAAAACAGTGATGTTTAATGAGCTTCAACAGACAGGGATTGAGTGGGA
RTRAD89nt081474	RTRAD89nt081474_51CT	C/T	51	TGCAGGACCTATGTTTTGTTTTGCAGCTCCATAAATCAGCATCTCCTGTT[C/T]GCCATGTTGTTTGATCAGCATGGCTGATTCTGAGGGGG
RTRAD89nt081476	RTRAD89nt081476_42CT	C/T	42	TGCAGGACCTATTTCCTACAGTTTTTACACTACATACACAA[C/T]TCATACATCAAACTCCTGCAGAGCTAGATGCTGATGTGACATGCTGT
RTRAD89nt081478	RTRAD89nt081478_87CT	C/T	87	TGCAGGACCTCAAAACAGTGTGTATTCTAGAACTAACACAGCTAATTTAACACAATTTAGATAGAATAATATCATTATCCACCCAC[C/T]CC
RTRAD89nt081482	RTRAD89nt081482_65AG	A/G	65	TGCAGGACCTCAACCATAAGTGTATGTTTATTAGTCCTTCAGATGTGACAGGGACGAAATTCTC[A/G]TAGGTCTTTACGAAAACAAAGTAT
RTRAD89nt081485	RTRAD89nt081485_26AC	A/C	26	TGCAGGACCTCAAGCAGCGCTTCCC[A/C]GAGATCCCAGAGGGAGTAGTGTCCCAGTGCCTTCTGCAGGTATGCTACCGTAGCCAGACAGCT
RTRAD89nt081491	RTRAD89nt081491_52CT	C/T	52	TGCAGGACCTCACCACAATCAGCCTTCACACAGCCGACTGTCAGGCTGTCC[C/T]ACTATAGACTCAAATCTTATTTGAAAGGTTCAGTTGA
RTRAD89nt081493	RTRAD89nt081493_81AG	A/G	81	TGCAGGACCTCACCTGTTGTGTTTTGCAGCAGTTTTACATCAGTGTGTCTTGGTTTACTGCAGGATCTGACCATGGAGAC[A/G]GAGCTGGA
RTRAD89nt081495	RTRAD89nt081495_65CT	C/T	65	TGCAGGACCTCAGCAACCTACAGGAACTCTACATCAACCACAACCAGATCAGCACCATCGCCCC[C/T]GGGGCTTTCTCCGGTCTGCATAGC
RTRAD89nt081502	RTRAD89nt081502_59CT	C/T	59	TGCAGGACCTCATCCAGGTCAAAGGGCTCAGCCGTGTCCTTCTGTGGTAACATTGCAG[C/T]CAACCGGGTCAGAGGCAAGGCTCTCAAATA
RTRAD89nt081510	RTRAD89nt081510_21AC	A/C	21	TGCAGGACCTCATTTACGAC[A/C]TGTCCACCTCTGGATCAGGCTCCGGTCAGTACAGCCACACTAGGGCTCTGATCAATTCAAGCAGTCAC
RTRAD89nt081512	RTRAD89nt081512_49CT	C/T	49	TGCAGGACCTCCAAAAACGCTGGTTGCCTGTAGAATGACGGAATCCCT[C/T]CAGGCCCGATTAATCCCATCCCAACTCCTACACCAGCGGG
RTRAD89nt081534	RTRAD89nt081534_77AG	A/G	77	TGCAGGACCTCCCCAAGCTGCCCCTGTTCGACAGCGTCCGGGGCATGACCTCCACAGCTCTGCAGCAGGTCAGTAG[A/G]GAACTGGTCTAG
RTRAD89nt081535	RTRAD89nt081535_88AC	A/C	88	TGCAGGACCTCCCCAAGCTTCCCCTGTTCGACAGCGTCCGGGGCATGACCTCCACCGCTCTGCAGCAGGTCAGTGGTCTAGATCGTT[A/C]G
RTRAD89nt081536	RTRAD89nt081536_30AG	A/G	30	TGCAGGACCTCCCTCTGTTGGCTAAGGGT[A/G]TTTTTGAATTGAGGGTAGAGCTCGGGGCTCAGGGTGAGCTGGAGCACACGGCTTGCCTC
RTRAD89nt081541	RTRAD89nt081541_26CG	C/G	26	TGCAGGACCTCCGGTCCAGGAGAAA[C/G]GCTCTTTTCTCCCCCTGGAGGATGGCTGTCATTTTGTGGGCCGACATAGGCATCTGTATGCAC
RTRAD89nt081548	RTRAD89nt081548_20CT	C/T	20	TGCAGGACCTCCTGAGGAA[C/T]GACGACGTGAAGCTGGACTGGATGTTCAAGTCTTCTCTGTTGCTGGATCTAATCAAGGTATGACATGTT
RTRAD89nt081549	RTRAD89nt081549_69CT	C/T	69	TGCAGGACCTCCTGAGGAACGATGACGTCAAGCTGGAATGGATGTTCAAGTCTTCTTTGTTGCTGGAC[C/T]TAATCAAGGTATGACATGTT
RTRAD89nt081568	RTRAD89nt081568_17AG	A/G	17	TGCAGGACCTCTACTT[A/G]CAGGCGCGCTACAAGGAGGCGGAGAGGTCCCGAGGTCGTAGCCTGGGCGCCGTGGACAAGTATCGGCTTCGG
RTRAD89nt081579	RTRAD89nt081579_87GT	G/T	87	TGCAGGACCTCTCTAAGTGTGAATAGATCTCCAGTGATACATGGAGATGGATATATTGTGTGGGAGGGTGGGAGGCAGCCCAGTCA[G/T]TA
RTRAD89nt081584	RTRAD89nt081584_7AG	A/G	7	TGCAGG[A/G]CCTCTGGGAGGATTCTTCGGTTTGGGTAGGATAAGTCTTTGTTGATCGGTGTTTGGTTTCCAAGGAGATGCGATCCTTCGTA
RTRAD89nt081588	RTRAD89nt081588_74AG	A/G	74	TGCAGGACCTCTGGTTCCAATAGATCCTGCTGGTCCTGGGCGGCCATCTTCTCCTGCTGGGCCCTTCAGACAG[A/G]GGACACAAGCACAAC
RTRAD89nt081600	RTRAD89nt081600_36CG	C/G	36	TGCAGGACCTCTTCTTGGACGACTCTGAGGATGAG[C/G]ACTTCCCTGGTTTTGTGTAGCAGGAACATGAACCTGCCAAAGCCTGCATCCTC
RTRAD89nt081611	RTRAD89nt081611_32AG	A/G	32	TGCAGGACCTGAATGGCACTCTGAAGAGTCT[A/G]CTGTCTGAGTGGTTCTCTGTGGGTCTGCTGCGTCTGGAGAGGATCACCTGGCAGTCC
RTRAD89nt081623	RTRAD89nt081623_41CT	C/T	41	TGCAGGACCTGAGGGAACAGATCTTGAGAGTCAAGGACAC[C/T]GAAGATGTGAGTATCTACAGGAGATGATGTAGCATATCACCCAGTGTC
RTRAD89nt081636	RTRAD89nt081636_50AG	A/G	50	TGCAGGACCTGCACAACTCCCAGGCTCCAATCGCGGCTGCTGTGCCGAC[A/G]ACTAGCATCCGTTACCAAGGAAACCACTTGGAGACTCAG
RTRAD89nt081652	RTRAD89nt081652_49CT	C/T	49	TGCAGGACCTGCGGGCGGGCACTCCAGGAACAAGATTGCCTACCGCTG[C/T]CCTGAGTGATAGATACCGTGCATGTGATTGTTTAGTGATG
RTRAD89nt081665	RTRAD89nt081665_38AT	A/T	38	TGCAGGACCTGCTGGAGATCCACTTCCAGAAGACCAG[A/T]AACGGTGGGGGAGAGGTGGACGCCTTCCTCTACAACCCCCTGGGGCAGCAC
RTRAD89nt081672	RTRAD89nt081672_20AG	A/G	20	TGCAGGACCTGGACAGAGG[A/G]CAGCTGGCAGCCAATGACCCTCTCAGCAGACTGGACAATCAGTTCCATTGATGGAGCAGGTGAGAATGG
RTRAD89nt081682	RTRAD89nt081682_50AG	A/G	50	TGCAGGACCTGGAGCACAGGTTGGAGGAGGACATCTTGCGTTTTGACGT[A/G]TGCGACATCGTCCTGGCCCACTGTCCCGCCCTGCGAAGG
RTRAD89nt081693	RTRAD89nt081693_77GT	G/T	77	TGCAGGACCTGGCGTAAGTAGGCTACCACACACTCAAAACACATACACACATCTACACTCGTTTACATGTTCAAAT[G/T]GACACTATATGT
RTRAD89nt081701	RTRAD89nt081701_89CT	C/T	89	TGCAGGACCTGGGCTTCCATGAGGGCAACCTGAGGGACCGCTTGGCCCTGGAAGTGTACCGCTCGCTGACCCCATCGGCCCGAGGGGA[C/T]
RTRAD89nt081702	RTRAD89nt081702_76CT	C/T	76	TGCAGGACCTGGGCTTCCATGAGGGCAACTTGAGGGACCGCTCGGCCCTGGAAGTGTACCGCTCGCTGACCCCCT[C/T]GGCCCGAGGAGAC
RTRAD89nt081703	RTRAD89nt081703_89AG	A/G	89	TGCAGGACCTGGGCTTTCTTCTCACGCTCCTTTTTCCTGCTCTCAATCATCCGCAGCTCCTGCATCAGATACTCCTCTTCTTCCACCT[A/G]
RTRAD89nt081724	RTRAD89nt081724_14CT	C/T	14	TGCAGGACCTGTG[C/T]TCTAGGTAACTATATAGTCAGTGCTGCCTAACACCGATACGTTGTTTTTTCCCCGGTCCAGAATGCTGCTGATAC
RTRAD89nt081736	RTRAD89nt081736_9CT	C/T	9	TGCAGGAC[C/T]TGTTCCTCCAGCACAAAAAGACCATATCCCCCAACAAACTGGAGGAGTACACCAACACCATGGTAACAACAAGCCCCAGC
RTRAD89nt081764	RTRAD89nt081764_27AG	A/G	27	TGCAGGACCTTCATAGTCTCGGCATC[A/G]TAGAACGCCAGCTTTCCCTTCTCGTAGTGCACCCACACGCCCACCCTACCTGGCACCCCTCG
RTRAD89nt081765	RTRAD89nt081765_45AC	A/C	45	TGCAGGACCTTCCTCTCCACGCCTCGCAGGACGAGATCAAACAG[A/C]GGAAAGTCCTGGACCTCAGGAGATGGTAATATAGCACACAGCTC
RTRAD89nt081780	RTRAD89nt081780_60CT	C/T	60	TGCAGGACCTTGATCTCCCTCACCACCCTTTGGTGCTGCTCCTGCACCTCCGGCAGTGC[C/T]GCCTCAGCCTCCTGGCAGGCTTTCATGAT
RTRAD89nt081781	RTRAD89nt081781_33AT	A/T	33	TGCAGGACCTTGATTAGCTCAATTAGGACTGT[A/T]ACAACTTGGTTGGAGTAAAAACCTGCATTCCCAGTAGCTGTCAAGGAGGACCGTAG
RTRAD89nt081814	RTRAD89nt081814_43AT	A/T	43	TGCAGGACGAAAAGTGCCACGCATACGAGGAAGCGCGTAGGA[A/T]GGAATACTCCAGGATGGCCGCTAACTTAACTATGCGGGTGATAGGC
RTRAD89nt081830	RTRAD89nt081830_30GT	G/T	30	TGCAGGACGAATATTGGCTGTGTGTTACA[G/T]TAGGCCTATATAAAACACATGGTACAGTACTGTAGGTGCATGGTCCGTTTCTGGCCACC
RTRAD89nt081847	RTRAD89nt081847_37AG	A/G	37	TGCAGGACGACGAGGTTCACTCACCCTCAGCCTCTC[A/G]TTCTAGATCCTTTATTTACCCCGATTAACCTAGCTGTTGTTAGCGCTGACCA
RTRAD89nt081869	RTRAD89nt081869_8CT	C/T	8	TGCAGGA[C/T]GAGATCCCTGGTAGGTTCATGGTCAGTATGTTGTAGTGAGGTCCAGATCGGAAGAGCGGTTCAGCAGGAATGCCGAGACCG
RTRAD89nt081870	RTRAD89nt081870_86AT	A/T	86	TGCAGGACGAGATCGAACTGATGGGCCATTCATTTGAGGCCAGGATATACGCTGAGGACCCCAACAATGACTTCCTCCCTGGGGC[A/T]GGA
RTRAD89nt081888	RTRAD89nt081888_72CG	C/G	72	TGCAGGACGAGGGAACCTACTCTTACTGACTGTAGTAGCGTAACAGAACTGCCCCAGGTCACATAACAGGG[C/G]TACTTGTACTTACCACT
RTRAD89nt081891	RTRAD89nt081891_79AG	A/G	79	TGCAGGACGAGGGGCCTGTTTTGGACTGCCCTCATCAACACAGACTTGCATGCTACGTCAAAATGGGCTAACGTCAAC[A/G]ATTAGGCAAC
RTRAD89nt081897	RTRAD89nt081897_34GT	G/T	34	TGCAGGACGAGTGCAATGCACACTCACATGGGG[G/T]CAGAGGGGCAGGCGAGGGGGAATGTTCCAAGATAAAACAATGAGAAAGTAGCTAG
RTRAD89nt081908	RTRAD89nt081908_88AG	A/G	88	TGCAGGACGATCGGTCACTGCCACAGTTCCTCCAATGAGCTCAGAGTTCGCTAAATTAACTGCTACTGCTCTGTGTTGGACTTAAAC[A/G]G
RTRAD89nt081911	RTRAD89nt081911_66AG	A/G	66	TGCAGGACGATCTGGAAAGGTATGTAACGGAGGGTCAGCTTCAGTGGAAGGACTGCGGAGACATT[A/G]AAAGTAGGCCAAAAATGTTGTGA
RTRAD89nt081919	RTRAD89nt081919_79AT	A/T	79	TGCAGGACGATGATGTGATCGGCCAGTCTGCACTGGAGTTCAGCACTCTTGAGGTTACAACTGACTGTTGGGAGGCAA[A/T]GTCAATGGCT
RTRAD89nt081925	RTRAD89nt081925_89AT	A/T	89	TGCAGGACGATGGAGTTTATTTAGCTACTCCAGTTCATGACTAGGCAAACAAATAAGCCACAGATGTTTTTGTAGAATCATGACTCTA[A/T]
RTRAD89nt081927	RTRAD89nt081927_58AT	A/T	58	TGCAGGACGATGGGCTTGGTCTCCTCTCCCGTGGTGAAGGTGATGGAGCCAGAGGTG[A/T]TGATGAACTCATGACCAGGCTCCAGGGCTGT
RTRAD89nt081944	RTRAD89nt081944_38CT	C/T	38	TGCAGGACGCAAAGGTCTTTATTTGTCAGACGGATCA[C/T]CGGATCGAAACTACAGAACAGCACAAAACAAGCGAACACACATGGTTAATG
RTRAD89nt081948	RTRAD89nt081948_80CT	C/T	80	TGCAGGACGCAAAGTCATTTTTTGTCAGACAAATCATTGGGTCGAAACTACAGAACAATACAAAACAAGAGAACACACA[C/T]GGTTAATGT
RTRAD89nt081954	RTRAD89nt081954_40CT	C/T	40	TGCAGGACGCAAAGTTCTTTGTCAGACAAATCATTGGGT[C/T]GAAACTACAGAACAGTACAAAATAAGCGCGAACACACATGGTCGATGTT
RTRAD89nt081955	RTRAD89nt081955_26CT	C/T	26	TGCAGGACGCAAAGTTCTTTGTTTG[C/T]CAGACGAATCATTGGGTCGAAACTACAGAACAGTACAAAACAAGAAAACACACATAGTTAATA
RTRAD89nt081960	RTRAD89nt081960_61CT	C/T	61	TGCAGGACGCAAAGTTCTTTGTTTGTCAGACAAATCCTTGGGATCATTGACTCACTCACG[C/T]GTTGAAAAGGGCGAGGATCGAGATGGCG
RTRAD89nt081966	RTRAD89nt081966_32GT	G/T	32	TGCAGGACGCAAAGTTCTTTGTTTGTCAGAC[G/T]AATCATTGGGACAAAACTACAGAACAGTACAAAACAAGTGAACACACATGGTTAATG
RTRAD89nt081974	RTRAD89nt081974_68AT	A/T	68	TGCAGGACGCAAAGTTCTTTGTTTGTCAGACTAATCATTGGGTCGAAACTACAGAACAGTACAAACA[A/T]CCGAACACACATGATTAATGT
RTRAD89nt081989	RTRAD89nt081989_8CT	C/T	8	TGCAGGA[C/T]GCAAATTTCTTTGTTTGTCTGACAAATCATTGGGTAGAAACTACAGAACAGTACAAACAAGAGGACACACATGGTTAATGT
RTRAD89nt081992	RTRAD89nt081992_78AG	A/G	78	TGCAGGACGCAAGGTTATTTGTTTGTCAGACGAATCATTGGAATTGTTGACTCACTCACGCGTTGAAAAGGGCGAGG[A/G]ACGGAACCCGT
RTRAD89nt081994	RTRAD89nt081994_10CT	C/T	10	TGCAGGACG[C/T]AATGTTTTGGAACATTCAGATAAAAATATGATTTGTTGAGCAAACATGCCTCGTTGACATGTTGAATAAGGAATAACGT
RTRAD89nt082007	RTRAD89nt082007_8CT	C/T	8	TGCAGGA[C/T]GCACATTTCTTTGTTTGTCAGACTAATCTTCGAAACTACCGAATGCTACAAAACAGATGGTTAATGTTCTGAAAAAATATA
RTRAD89nt082011	RTRAD89nt082011_89AC	A/C	89	TGCAGGACGCACTAGGTAAGTAACACCCACACACCCTAAACGAGCGAGTGCTGCCATGACAGTAGAGCGAGAAATGCTTTTAGTCGAG[A/C]
RTRAD89nt082013	RTRAD89nt082013_60AG	A/G	60	TGCAGGACGCACTGTGCTGTTGCACACACACACATACCGGTGCACACACATTCCCTCTC[A/G]AACAGCATCTATGCACAGTGTGCACTCTG
RTRAD89nt082020	RTRAD89nt082020_77AT	A/T	77	TGCAGGACGCAGAGTTCAAACGTTAAGTGTTCGGAAGCTTTATTGTCTGTTCAGGGTAAACACACAGAATTAAATG[A/T]AACACTAGAATG
RTRAD89nt082031	RTRAD89nt082031_79AT	A/T	79	TGCAGGACGCCAAGGTGTCTTTGTGCATGAAATGTCAAGAGAACGAGCACTGAAATGTCACAATCAGAGCCAAAGTTT[A/T]TACCATTATA
RTRAD89nt082062	RTRAD89nt082062_8CT	C/T	8	TGCAGGA[C/T]GCTAAATTCTTTGTTTGTCAGATGAATCATTGGGTCGAAACTACAGAACAGTACAAAACAAGCGAACACACATCGTTAATG
RTRAD89nt082095	RTRAD89nt082095_36AG	A/G	36	TGCAGGACGCTTTCTGCTGTTTCTGTGGTTGTCAT[A/G]TTTGGTATGGCTTTGACAAAGAAGTTGAACAAGAAACAGATCTGGCTACCAGG
RTRAD89nt082103	RTRAD89nt082103_75CT	C/T	75	TGCAGGACGGAAAGAAACTACAATGTATACATTTCTCTACATAAAAGCGAGAGAAAGACATTCGTGAAAGATAA[C/T]GACGTACACTTCAT
RTRAD89nt082107	RTRAD89nt082107_17CT	C/T	17	TGCAGGACGGACACAG[C/T]TTCTGTCAGGCTCAGGTAGGAGTCAGACACACCCCTCCACCTAACACTGGCATCACAGTCACAGGATCCATG
RTRAD89nt082111	RTRAD89nt082111_36CG	C/G	36	TGCAGGACGGACAGGAGGTACAAACCATCAACTAA[C/G]TCTTACTATAATAATGGTGGTGTGATACATTTAATTGAGACGCTCTTTGTCCT
RTRAD89nt082122	RTRAD89nt082122_12GT	G/T	12	TGCAGGACGGA[G/T]GGGAGGAATTGGGACCAGGGGGAGATCAATACTGCAGCCTGCCAAGCTGAGCTCAGAGCCAACACAAACTCAGCCAG
RTRAD89nt082131	RTRAD89nt082131_16CT	C/T	16	TGCAGGACGGCAGCT[C/T]TCCTGGACTAGCGTGACCAACATACACACAATGAACGGAGTAACGCAAGAGGACCAAATCCTAAAATCAACAC
RTRAD89nt082133	RTRAD89nt082133_21AG	A/G	21	TGCAGGACGGCAGGATTTGC[A/G]ATGACATGTCCCCGTTCACTTGCCAGACACAGGAAGCAGCTCCAACAAAGTGACCCAGCATAGAGACA
RTRAD89nt082138	RTRAD89nt082138_12AG	A/G	12	TGCAGGACGGC[A/G]TGGGAGCGAGACGAGTTGGCGTTGGCTGACGTCTGGCCGGACGTCCTGAGAAAGAGGTGTGTCAGATCATTATTCCC
RTRAD89nt082140	RTRAD89nt082140_25AG	A/G	25	TGCAGGACGGCCAGTAGTTTGGCC[A/G]CAGAGTTCACAGCCAGGATGTGCATGGTGTTCACCATCAGGTAGTCAGCCAACCGGATGAAACT
RTRAD89nt082150	RTRAD89nt082150_24AC	A/C	24	TGCAGGACGGCTGGAGGCTGAAC[A/C]CCAGCTCCTGGAAGAACACTGGCTGAAGCCATCAGCCTGGCCAGAAAGGCCAGGTCCATGTGGCT
RTRAD89nt082161	RTRAD89nt082161_42AG	A/G	42	TGCAGGACGGGAGGAGCAAACACAGTATGGTGAACCAAGAC[A/G]TTTTAGTTAAAAGCAGGGGGTCAGTCAATGGAACAGTTTATCATTGG
RTRAD89nt082167	RTRAD89nt082167_83CG	C/G	83	TGCAGGACGGGATCAGAGCACAAGCTATCTTTTAGTAACTGGAAGGCGTCTGCCGTCTCTTCCTTCCATGCTACGCAGTTTG[C/G]CAGGTT
RTRAD89nt082173	RTRAD89nt082173_8CT	C/T	8	TGCAGGA[C/T]GGGCTGGACAGCCTTACCAGGGAGCGGAGGAGTAGCGGGGGACACAGGGAGGGACTCTCCCGGGGCGAACTGGCAGCTGGG
RTRAD89nt082176	RTRAD89nt082176_8CT	C/T	8	TGCAGGA[C/T]GGGGAGATCCGTCTGGGGGGCTCCATCAGAGGGGCCTTCAGCAACAACGAGAGGAGTGAGTGTTTAATCCATAGAATTACA
RTRAD89nt082205	RTRAD89nt082205_63AC	A/C	63	TGCAGGACGGTAGCGCTCCAAGGCAGCAGCCCTGATCTAGCCTATCAGAGGGCAAGGGAGGG[A/C]TATTACCATATTCACAAAACCTATCC
RTRAD89nt082208	RTRAD89nt082208_31CT	C/T	31	TGCAGGACGGTAGCTCTCCAGGAACAGGGT[C/T]GGAAAATCTAAAAAAGTGAGTATGTTTAACAATTTCATAAAAGCAGCAATCAAGACTA
RTRAD89nt082209	RTRAD89nt082209_81AG	A/G	81	TGCAGGACGGTATAGCTCTGTAAGGAGAAAAGGTCGCTCCAATGGCTAGTGTTGTAGGTTAGTCACAGAGGTCCATCACC[A/G]GACCAGGG
RTRAD89nt082212	RTRAD89nt082212_80AG	A/G	80	TGCAGGACGGTATGAGGGGGTGGGGTGGGTCGGTGGGGATGCTGAGGAGCATTTCTGCTTATAATAAAGCCCTTTTGTG[A/G]GGAAACTCA
RTRAD89nt082218	RTRAD89nt082218_14CT	C/T	14	TGCAGGACGGTCT[C/T]ATACAATACACATGACTCACCTTCAGCAGGTATGTTTTTCTGTATGTGTGTGTACTTGACATACTGTTACACTAC
RTRAD89nt082221	RTRAD89nt082221_49CT	C/T	49	TGCAGGACGGTGAGACATTTTACGCAAATGGAAAAGACTAACACAGTA[C/T]CTCCCAGATTTCCGGGATAAAATGCCTATCTTGGTGGAAG
RTRAD89nt082259	RTRAD89nt082259_8CT	C/T	8	TGCAGGA[C/T]GGTTACATAACACAGTCACGTGGTACTGAACCCTACATGTTGTTCTCTGTGGACTGAAATATGGCAAGGTTATGTAGCCTA
RTRAD89nt082296	RTRAD89nt082296_67CT	C/T	67	TGCAGGACGTACACTCTTCCTCCTCCTCCTCGCTGCCCTATGGGGCCGTGCCTGCCTACCCCTCCT[C/T]GCCGCAGCGCAATGGCTCCGAC
RTRAD89nt082310	RTRAD89nt082310_27AG	A/G	27	TGCAGGACGTAGCCGGTGTTGCACGC[A/G]AAGTGCACAATATCGTTCAGGTTGAACTGCGTTCCCTGAGTAAAGCCAAAGGAAGGGTTGCC
RTRAD89nt082322	RTRAD89nt082322_8CT	C/T	8	TGCAGGA[C/T]GTCAAAGTGGGGGTGGGGGGTGGTTTGCAGAATAATATTTCTGTCTGTAATAAAGCCCTTTTGTTGGGAAAACTCATTCTG
RTRAD89nt082324	RTRAD89nt082324_72AG	A/G	72	TGCAGGACGTCAACAAACAGGGTAGGAGTATGACAATGAATCACTTGATCACTCACCTCACAGCTTAGATT[A/G]ACTGATTTTGGATAGGT
RTRAD89nt082326	RTRAD89nt082326_8CT	C/T	8	TGCAGGA[C/T]GTCAAGGTGATTGTGTGCGCAAGTGCTTGTGTGTACGTCCATGTTTTGCCTGTTAGGAAATGCGTGCTTTCAACAGGAGTT
RTRAD89nt082327	RTRAD89nt082327_22AG	A/G	22	TGCAGGACGTCAAGGTGTGCT[A/G]AGTGCTTGTGTGCATGTCCATATTTCGCCTGTGTGCAAATGCATGCTTTCAGTGGGAGTTTATTGTG
RTRAD89nt082328	RTRAD89nt082328_53AC	A/C	53	TGCAGGACGTCACGTGTGGCCGCAGACACATGGATCTTCAGCGCTGTGCGGG[A/C]GAGAAGGTGAGGGGAGCAATCCTTAATTAGTCAATT
RTRAD89nt082329	RTRAD89nt082329_45CT	C/T	45	TGCAGGACGTCAGCAGCACAGCCCAGGGCAGCCATCTTGTAGAC[C/T]AGGTTGTCTTTACGACACTCCTTCAACACCAGATCAATCACCTC
RTRAD89nt082352	RTRAD89nt082352_37AG	A/G	37	TGCAGGACGTGAAGTTCTTTGTTTGTCAGATGAATC[A/G]TTGGGTCAAAACTACAGAACAGTACAAAACAAGCAATTAATATTAATGTTCT
RTRAD89nt082359	RTRAD89nt082359_7AC	A/C	7	TGCAGG[A/C]CGTGAGTTTGTTTTGATGCCATAAACCTTGAGTTATGTTGGGGGCGGCTGGAGTTTCAATACCTACAGTGTTGGGTAAGGGG
RTRAD89nt082374	RTRAD89nt082374_36AG	A/G	36	TGCAGGACGTGGAACCAGCACAGAAGAACATGAGC[A/G]TTTGGAAATACTCCCTTTATGACCCCCACCTCCTTCGTATCCTTCGTATCAGC
RTRAD89nt082381	RTRAD89nt082381_88GT	G/T	88	TGCAGGACGTGGGCCTCTACTCCTGTGTGCTACGGTAAGACAGGAGGGACATAGTCTACTCTAGTCTACTCCTGTGTGCTACCGTAA[G/T]A
RTRAD89nt082396	RTRAD89nt082396_38AG	A/G	38	TGCAGGACGTGTGTCAAGGTTAACCTTGACCCTTTGG[A/G]AGTATTGCTCCACATCCCAAATCCACTGTGCATCGTTCAGTATAAATGCTT
RTRAD89nt082429	RTRAD89nt082429_60AG	A/G	60	TGCAGGACGTTGTTGAAAACCAGGTGTGTTCAGTATTACCGGTTATTCAGGAACAACGG[A/G]GGGTAAAAAAACGAGACTTAAATAATGCT
RTRAD89nt082443	RTRAD89nt082443_18AG	A/G	18	TGCAGGACTAAAACGAC[A/G]GCAACGGGATGTGCCAAACTTAACTAAATGCTTATCTGCTTATGAAGCCTTTGTACAAACAAGCCACAGTT
RTRAD89nt082455	RTRAD89nt082455_22CT	C/T	22	TGCAGGACTAAAGAGTGCCCC[C/T]CAAACTACTTATCCCCTCCCCAACTAAAGCACCTATCCAAAAAGAATGTGCATCAACCCAGCGAAGA
RTRAD89nt082464	RTRAD89nt082464_53AG	A/G	53	TGCAGGACTAACAACAACAGGTGACTGGAGCAAGCCTTCCGTATTGTTCCCC[A/G]GCTTGGCCATCATTTGCATGGTGTAAAGTGCAAATG
RTRAD89nt082470	RTRAD89nt082470_89CT	C/T	89	TGCAGGACTAACCAGTAGATTAAGTTCATTGCTTCTGCAGCAGTATTGCTGTGTCAGCCATATTTTTCCAAATGACCCAAATCCTCAC[C/T]
RTRAD89nt082475	RTRAD89nt082475_71GT	G/T	71	TGCAGGACTAAGAGTGAAAGGAACATGGCATCTAAGAGACATTTGCACGTATTGTAAAAAGGTTCAGAAG[G/T]AGAGTGAAACAAAATGGG
RTRAD89nt082501	RTRAD89nt082501_41CT	C/T	41	TGCAGGACTACACCTGTCCACAGTGTGAATCTGGCTTCAT[C/T]GAAGAGCTATCAGAGGAAAGAAGGTACAGTATTATCTGCTTGTCTATC
RTRAD89nt082518	RTRAD89nt082518_77AC	A/C	77	TGCAGGACTACCACTGGTGGTGGCGCTCCTTCCTGACCAGCGGCTTCACGGCCGTCTACCTGTTTGTCTACGCCGT[A/C]CACTACTTCTTC
RTRAD89nt082520	RTRAD89nt082520_35CT	C/T	35	TGCAGGACTACCAGGAGATGTTCATCCAGTTTGG[C/T]TACGTCGTGCTCTTCTCCTCTGCCTTCCCATTGGCTGCCATGTGCGCACTCATC
RTRAD89nt082538	RTRAD89nt082538_34AG	A/G	34	TGCAGGACTACGGCATGGAGTGCTCCGACCTCG[A/G]GCCCATCATGCAGGGCCGCACACCCAAGCTGGTCTTCAAGAAGAACAATAAGTCC
RTRAD89nt082539	RTRAD89nt082539_66CG	C/G	66	TGCAGGACTACGGCATGGAGTGCTCCGACCTCGGGCCCATCATGCAGGGCCGCACACCCAAGCTG[C/G]TCTTCAAGAAGAACAATAAGTCC
RTRAD89nt082577	RTRAD89nt082577_69CT	C/T	69	TGCAGGACTAGGGTCCCTAGTACCACCACCGGACCTCTCTGTACCACTACGCCGCTCTGTCTGTGGAG[C/T]CTCCGGCTGGATGTCTGGCT
RTRAD89nt082602	RTRAD89nt082602_86GT	G/T	86	TGCAGGACTATCAGGTCAGGCTAAAGACTGTCGCATTAGTGTATAACAAAGGAGCATGGTACAAAAAATATCTATTTCTAAAAAT[G/T]AAA
RTRAD89nt082633	RTRAD89nt082633_52CG	C/G	52	TGCAGGACTATGTGTAGGCTAAAGCAACAAGCCACTTGCTACTGCTAGGCA[C/G]ACCAGTTAGAGGAACAACCAGGGCTTACACTGCGTAA
RTRAD89nt082638	RTRAD89nt082638_52CT	C/T	52	TGCAGGACTATTCAATGTCCATGATCCAGACTTATTATCTCATAATTATAA[C/T]TTACATATCTCATAATAATGAATGACTACCTTATAAT
RTRAD89nt082648	RTRAD89nt082648_55AG	A/G	55	TGCAGGACTATTTGATTTGTTCTGTCTAAACACACACACCTTGCAGGACTATTT[A/G]ATTTGTTCTGTCTAAACACACACACCTTGCAGGA
RTRAD89nt082660	RTRAD89nt082660_69AT	A/T	69	TGCAGGACTCAAAATACTCACCACTACAGACTAAAAACTTTGCATGTTGCAAAAAATATGATTGCAAA[A/T]ATATTCATCCCCCTTGGCAT
RTRAD89nt082668	RTRAD89nt082668_20AT	A/T	20	TGCAGGACTCAACGGGAAG[A/T]TAGGAAAGAGGGTGAGACTTAGTGAGCTGTGTGACATTGTCGTCATGCTCCACAAACTCTATACAGATG
RTRAD89nt082677	RTRAD89nt082677_21AC	A/C	21	TGCAGGACTCACCCCCAGCA[A/C]CACGGAGACAGTCAGCTAGAATAATGGGATTCCCTGTCTAACTCAAAATCAGCTAAAATTAAAGAGGA
RTRAD89nt082679	RTRAD89nt082679_38AG	A/G	38	TGCAGGACTCACCTGTACCAGGCTATCTACCTGCAGA[A/G]TTTGCCCCCCTAGGCCGACCTTCTGGGGCTACAGCAGGGCTGGGCCTGTCC
RTRAD89nt082710	RTRAD89nt082710_88CT	C/T	88	TGCAGGACTCAGTCTAAAATAGGTTGACATTGTTTAAAAATAAAATAATTCACCACACCTTATTGGATTTAACATTGCGGAACCAAT[C/T]G
RTRAD89nt082714	RTRAD89nt082714_21AC	A/C	21	TGCAGGACTCATAATAGTGA[A/C]GGTGAGCTGAGGGCTCTCAATGGGAAGAGTGTTTTAACAAACTCTTTATCACAAACAACATATAGATC
RTRAD89nt082731	RTRAD89nt082731_12AG	A/G	12	TGCAGGACTCC[A/G]ACTTGAGCCAGGTCAATACAGTGGTCGAATCACTCCAGATGACCCTTTGAATTGGCAAGGTGAGCTCGGTTCAAAGG
RTRAD89nt082759	RTRAD89nt082759_56AC	A/C	56	TGCAGGACTCCCCGGGCCTTGCTGGGGTTCTTGCAGAGCTTCAGCAGCAGCCGGG[A/C]CAGTTTGATGGAGTAGAACGCATGGAGGTAAGG
RTRAD89nt082781	RTRAD89nt082781_47CG	C/G	47	TGCAGGACTCCTACCCCAAACCAGCCGGCCTGCAGGCCCTACTGGC[C/G]CTGGACGTTCCCTACTACTACTTCACCTGTAAGGTAGGGACA
RTRAD89nt082786	RTRAD89nt082786_49CG	C/G	49	TGCAGGACTCCTGACCCAGCCCTGCCCCGCCTGGACGACCCGTCTCGA[C/G]GCAGAGAGAGGACTGTTTCTCCCCTCCACGGGGGGCAGTC
RTRAD89nt082808	RTRAD89nt082808_58AG	A/G	58	TGCAGGACTCGGCCCTGGTAGATCAGCCTCTGTTTGTCCACAGGAATCCCAACTGAA[A/G]TGGCAATGTGCTCCTTGAACTCTTTCACTGT
RTRAD89nt082812	RTRAD89nt082812_87CG	C/G	87	TGCAGGACTCGGGAGATACTGTGTGGACAGGGACCAGGGGTGTGCGACAAAGGAGGGAGAGAAAAAGTAGCCCCTGACTCGCGCTA[C/G]TT
RTRAD89nt082817	RTRAD89nt082817_19AG	A/G	19	TGCAGGACTCGGTCCCGG[A/G]ACCTCTCGGGGTAGGAGACAGCTACCTTGTCTCTCGCCAGAAGATTTCCCCAGAGAGCCATGATCTCCTC
RTRAD89nt082821	RTRAD89nt082821_52CT	C/T	52	TGCAGGACTCGGTTCTGAAACCGCTCTTATATCCTTGCTTCATGGCCTGAG[C/T]TACAGGCAGTTAGATTTGGGTATGTCAATTAAGTGAA
RTRAD89nt082824	RTRAD89nt082824_8CT	C/T	8	TGCAGGA[C/T]TCGGTTGTACAAATCCATCTACATCTTTTGCATGATGACCTTAGGGGTGAAATAGCACTATTTTTTTGTCTGTCACTTTGC
RTRAD89nt082846	RTRAD89nt082846_21AC	A/C	21	TGCAGGACTCTATGTGAACC[A/C]GTTGGGGGCACTAGATCACTGTGTGTTCTCTCTAGCTGTACCGTCAGCTGGGGTGGCGATTCCACTAC
RTRAD89nt082847	RTRAD89nt082847_10CG	C/G	10	TGCAGGACT[C/G]TATTTGCCATATTTGACAAAACGTAGAATTCAACCACTTAAAATATTATTGAATTTATAGCTGTAAACATCAACAATTC
RTRAD89nt082850	RTRAD89nt082850_14AG	A/G	14	TGCAGGACTCTCA[A/G]GGGTCTGAGCTGAGGGTGTTTTTAGGGTGAGCCTTTGTAGTAATCAGTGTTCACATGACTGTAGTGTGATGTAAG
RTRAD89nt082852	RTRAD89nt082852_13AG	A/G	13	TGCAGGACTCTC[A/G]GGACATTTTCCACCTGTGCTGTGGTTGTGGGGACATAAGGTAGACACCCTTCTCAAAGCAGGTGCAACAAATGGTC
RTRAD89nt082856	RTRAD89nt082856_77CT	C/T	77	TGCAGGACTCTCAGTTCCTTCAGCTGGACGACCGTCTGTTGTGTTATGAAACCCAGTGTCCAAAAGTGGCAGGATT[C/T]AAGTGTACATGT
RTRAD89nt082858	RTRAD89nt082858_21AC	A/C	21	TGCAGGACTCTCCCCGCTGT[A/C]AGAGTGAGAGTCTGGTCCCTCTCCTACCAAATACAAACAGAGTATTTAGTTAAATACTAAACAGAGAA
RTRAD89nt082864	RTRAD89nt082864_89CG	C/G	89	TGCAGGACTCTCTAGGGGGGAACTGTAGGACCACCATCATCATCTGTGCATCTCCCTCCATCTACAACGAGTGTGAGACCAAGTCTAC[C/G]
RTRAD89nt082865	RTRAD89nt082865_39AG	A/G	39	TGCAGGACTCTCTATTAAAACAATACTTCATTTTGTTT[A/G]TCTTTCTGCCGCAGCCTCAAACTCAGGCCCTGTGTGTAGCTAACTGACCC
RTRAD89nt082874	RTRAD89nt082874_58GT	G/T	58	TGCAGGACTCTGACACTTTGGTCATGGCAGTAGAATGCTCCAGTTTCACATGCGGAT[G/T]AAGTTGTCACACTGTGCCAGTGTGTGGTGCT
RTRAD89nt082879	RTRAD89nt082879_49AT	A/T	49	TGCAGGACTCTGAGCTAAGCCAGGTGAGCACAGTAGTGCAGTCAGACC[A/T]TGAAGGGATCTGACCTAGGGGCACAGACAGCTCCTTACAT
RTRAD89nt082881	RTRAD89nt082881_84AC	A/C	84	TGCAGGACTCTGAGGTTACAGTCAAGGGTTTCCAAATATTCGGGGCACCGTGGTAAGTTTATCTCTTGTCTTGGGTTAAATAT[A/C]ATGAG
RTRAD89nt082883	RTRAD89nt082883_31AT	A/T	31	TGCAGGACTCTGATCAATATCACCTTGAAC[A/T]TTCACATGCATCCATCTATTCAGTATATAACCATATATACATCTCATGTGTTTGTAGC
RTRAD89nt082888	RTRAD89nt082888_46AG	A/G	46	TGCAGGACTCTGATGTGTGCCTGAACTGCCAATGAGAATATCTGT[A/G]GTGACAGTTGGAAGTGTTTGAGTCTGGCCAGCTTGGCCCTGCC
RTRAD89nt082895	RTRAD89nt082895_18GT	G/T	18	TGCAGGACTCTGGAAAT[G/T]AATAATGCCATTCAGAGCAGGGTGCTTTCATTGGTGGCACACAGGTCAGCGGCCAGACCTGATCAAAGTTT
RTRAD89nt082898	RTRAD89nt082898_36CT	C/T	36	TGCAGGACTCTGGGCACTGAAACACTCGTCTAAAT[C/T]ACCCCCACCACAAAACCACACACCTTCAGCCAGCAAAGTACTCTCTCTCTCTC
RTRAD89nt082900	RTRAD89nt082900_56AC	A/C	56	TGCAGGACTCTGGTGCTAGGCTATATCTGTTGTCCACCCGCTGCCCAGCCCTGCC[A/C]AGACCCACATAAAAGAGAAAATCCCCCCCATTG
RTRAD89nt082915	RTRAD89nt082915_80CT	C/T	80	TGCAGGACTCTTCCGCCCCCTCTGCCCCTGTCCAGCCTGCCCCGTCCCAGTCCACAGCGACCGGGCAATATGGCTGCCC[C/T]GCACGGCAT
RTRAD89nt082918	RTRAD89nt082918_88CG	C/G	88	TGCAGGACTCTTCTCTCCTCGACTCCACATTACACATCTGCACCAGAAGAAGATATTAAGGGGTTAGAAAACTGAGACACAAAATTC[C/G]G
RTRAD89nt082924	RTRAD89nt082924_59AG	A/G	59	TGCAGGACTCTTTCTATGTGTGGTGTTTCAGTCAGTGGGGGAGAGGTCTCTTGGAGAT[A/G]GGGGAGAGGTCTCTTGGAGGTGGCCCGGTC
RTRAD89nt082937	RTRAD89nt082937_68AG	A/G	68	TGCAGGACTGAACCACACCTAGACAATAATCAAGATCAGACAAAACTAGAGTAGGACTGGACCACAC[A/G]ACTAGACAATAATCAAGATTA
RTRAD89nt082959	RTRAD89nt082959_36AG	A/G	36	TGCAGGACTGACATCAGACAGACGCCCACCCCAGG[A/G]GGCTGGGCCCGCTCACCCGCCCGCTCTCAGGAGGAGGTAGCGACAAGCACAGG
RTRAD89nt082965	RTRAD89nt082965_47CT	C/T	47	TGCAGGACTGACCTGGTACAGTCCCTCTCTGTTCCCTTTCCATCCC[C/T]CAGATATCAGCCGGCTTACTCGCTATGTTGGTCATCACACAG
RTRAD89nt082975	RTRAD89nt082975_22CT	C/T	22	TGCAGGACTGACTGGGGCACT[C/T]TGCTGGCATAATACTGGTGGTTGCGTAGAGTGGCCAGCACCCCAGCGGAGTTCATGTGCTTCACGTT
RTRAD89nt082987	RTRAD89nt082987_36AC	A/C	36	TGCAGGACTGAGGAGAAGAGACTGAGTGTAAAAAA[A/C]TGTTATTGGATGCTGTCATCTGTGAAATATCAGAATGATTAGGCAAACGCAAA
RTRAD89nt083003	RTRAD89nt083003_82AC	A/C	82	TGCAGGACTGATGTTGACACATGCTCTCTAGACTAAAACACGTAGGCCTACAACATCACAAGCCCTCCCCTTCTATCTAGC[A/C]CCCTTTG
RTRAD89nt083015	RTRAD89nt083015_28AT	A/T	28	TGCAGGACTGCAGAGTAGCCGAGAGCT[A/T]GGCCAGGGGATTACGGTTCTAGCCGCCTGCTCCCTGCCTAGTGCCTAAATCTGCACAAACA
RTRAD89nt083016	RTRAD89nt083016_78AC	A/C	78	TGCAGGACTGCAGCCGCAGCCTGGGAGAAGACACAACCACACGTCAACGTCATGTCAAACACACAAAAAACACATGT[A/C]AATCACATAAC
RTRAD89nt083027	RTRAD89nt083027_74AG	A/G	74	TGCAGGACTGCATGGAGAAGCTCTTGGGCCTGTATCACTATACTTGATCCACGCCTATATTTCATCCCGTCTG[A/G]ACTAATGTAACACCC
RTRAD89nt083028	RTRAD89nt083028_23GT	G/T	23	TGCAGGACTGCATTATCGGGGG[G/T]TTTTGTCTTTTGATATTGATATGAAAACGACTGCATTGGGCCTTTGCATAACCTGCCGCCTCAGTG
RTRAD89nt083031	RTRAD89nt083031_32CT	C/T	32	TGCAGGACTGCCACCCCCGCTGCAAGGAGCA[C/T]GGCCAGTGTAAGAACGGACAGTGTGAGTGCCACCCTGGCTGGGAGGGAGAACACTGC
RTRAD89nt083042	RTRAD89nt083042_69AC	A/C	69	TGCAGGACTGCCGAAAATCATTTTTCTCTGTATTTACCGTCTTTCACAAACCTAGAATTCAACCAATT[A/C]AAAATGTTCTTTATTCATTT
RTRAD89nt083053	RTRAD89nt083053_54AG	A/G	54	TGCAGGACTGCGAGGATTACAGAGAGGGGAGGGAGGGGTACACTGTCTGAGCC[A/G]TCTGTAGCCCAGTGTTGGGTTTCATCCCCAGCTGG
RTRAD89nt083057	RTRAD89nt083057_24AG	A/G	24	TGCAGGACTGCGGCAGCAGCAGC[A/G]ACTACAGTGACAGTGTCGGCTCTCATTTCCATAAGAAAATCCAGCCAATCCTCTCTCTACCTCCT
RTRAD89nt083058	RTRAD89nt083058_12GT	G/T	12	TGCAGGACTGC[G/T]GTCCTCCAACACCAGAGTGGCCTGTCTAGTTGACCCTCTCTGGCACTCCATCATGTGAGAATAAAAATACTGCCTAA
RTRAD89nt083061	RTRAD89nt083061_58AG	A/G	58	TGCAGGACTGCTAATGACTGGTCTGCTCCTCTGACAGCTGTTGCTTCCACAGCAAAC[A/G]TTTCTCAATAAAGGCCCCAATCAAACCTCCT
RTRAD89nt083071	RTRAD89nt083071_76CT	C/T	76	TGCAGGACTGCTGGACCCTGGACACAGGTCCCCTGTGGGCGGAGCAAGGTAACCTCACTGCATTAATATATTCCA[C/T]GAGGTAACATGTA
RTRAD89nt083077	RTRAD89nt083077_61AG	A/G	61	TGCAGGACTGCTTTATGACACTTGCTCCACAGGTCGCATTTGAACATCTACAATCAAGAT[A/G]TGCAAAGACGGGAGAACAGTAGTTATAA
RTRAD89nt083104	RTRAD89nt083104_77CT	C/T	77	TGCAGGACTGGAGCCGTACTCCCCTGGTACAGGGGAACTCATAGTACTGAGTATAGTCATAAACTGCATAAATTGT[C/T]CTTCTCTATTCC
RTRAD89nt083111	RTRAD89nt083111_19CT	C/T	19	TGCAGGACTGGAGTGTGG[C/T]GTCAAAAAAGCAGAGCATTACGGACAGACCTGTCCCCATCATCACGACCCCACATCATCCCATCACGTCG
RTRAD89nt083113	RTRAD89nt083113_7AG	A/G	7	TGCAGG[A/G]CTGGAGTTGGACACCACTGATGTCACCTATAACGATGAGAGCTTAAAGATTGTACCTTCAATGACAGCACCTCCACAGCTTG
RTRAD89nt083135	RTRAD89nt083135_45AG	A/G	45	TGCAGGACTGGCTCTCAAGGGCCTTGGTTGATCACATGCTAAAG[A/G]CATGCAGGTCATTCTACAATGGGAGTTAAATTGTGGTTGTTGAT
RTRAD89nt083153	RTRAD89nt083153_7AC	A/C	7	TGCAGG[A/C]CTGGGCCAGGGGGCCTCATAAATGAGTGCCCTCTAGCTCTCTTTCTCTCTCTCCCTCTTTCACTCTCTCTTTCACTCTCTCT
RTRAD89nt083155	RTRAD89nt083155_36AG	A/G	36	TGCAGGACTGGGCTAGCGTCCGTACCATTCCCGTT[A/G]ACTACAACCTTCCCACCATCCCCGTTGACTATGAGGGAGGTTAGTTCCCTGGC
RTRAD89nt083162	RTRAD89nt083162_53AG	A/G	53	TGCAGGACTGGGGGGTGTGCATAGGAGTCAGAGTCTTCTGCCCCAGCCGCAT[A/G]CAGGGTGACCGTGTTGGATTATGTTGTTTTCTTCCC
RTRAD89nt083165	RTRAD89nt083165_37CG	C/G	37	TGCAGGACTGGGGTGTTGTAGAAGTCATTGTAGCCT[C/G]GACGCAGGTCGGGCTCCGGAGTCAACAAATTGAAGGTGATGTTACCTTGGGA
RTRAD89nt083168	RTRAD89nt083168_17CT	C/T	17	TGCAGGACTGGGTCTA[C/T]AGCCTGCTGGACTGGGCCTACAGCCAGATGGACTGGGCCTACAGCCAGATGGACTGGGTCTACAGCCTGCTG
RTRAD89nt083177	RTRAD89nt083177_49CT	C/T	49	TGCAGGACTGGTACACTAATTAAAAAGTATTCTCCACGGCCAAAACAA[C/T]GTTAGAATTGCAGACACCACATCAAAGAAAGTGTAAATCT
RTRAD89nt083187	RTRAD89nt083187_86CG	C/G	86	TGCAGGACTGGTGAGCAATCCTTGTCCTGAGGGTCACCAGCCTGGTTGTTTTGTTGCTACTATTTTGTGAGAATTTTTGCTTGTT[C/G]TTG
RTRAD89nt083195	RTRAD89nt083195_16CT	C/T	16	TGCAGGACTGGTTAT[C/T]ATACAGTACTGTATACATCCACCACCTACAGTACTGAATACATCCACCATCTGCAGTACTGAATACATCCACC
RTRAD89nt083261	RTRAD89nt083261_55CT	C/T	55	TGCAGGACTGTGATTTGGTCATTGTCTGCCTCAACTGCTCCAAAGAGGGACCTG[C/T]GAAGGTCACCAACATTGCTCCATTCTTGTCTTAT
RTRAD89nt083300	RTRAD89nt083300_19AT	A/T	19	TGCAGGACTGTTTATGTT[A/T]ATTTTAGGTTGAACACAGAGAATAGACTTTGACTCAGGCAGCTCGCAGGATAAATATCTAAATTAGACAG
RTRAD89nt083302	RTRAD89nt083302_75CT	C/T	75	TGCAGGACTGTTTGGTTTATTCATAATGTCAATAAAAAGTCATGCTTTTCCTTCAATAGAACTGTAGTGGTCCG[C/T]CTACCGAAGATATG
RTRAD89nt083311	RTRAD89nt083311_11AC	A/C	11	TGCAGGACTT[A/C]AAAGTGTGGATGAAGCTGAGTTTCCTGCAGATAAACTACAAAAAGACAGTGGTCTTCCTGATAGGCAATCACTCCATC
RTRAD89nt083312	RTRAD89nt083312_49AG	A/G	49	TGCAGGACTTAAATATGTAAGCTTTGCAGGCCTTCATTTTACATGGGT[A/G]TTAAAAACATTTTTTTAAAGTTAACAAATGTTCCAGGTTC
RTRAD89nt083325	RTRAD89nt083325_20CG	C/G	20	TGCAGGACTTAATTTTGTG[C/G]CATCAAAATAAAGCAGAGCATCTCATGACATTTGCCCCCACCCCACCCCACACAATAGCATAGCTGTTG
RTRAD89nt083330	RTRAD89nt083330_48CT	C/T	48	TGCAGGACTTACCAGCCACTCACACCACCCAGTGCTATTTGTGTGGC[C/T]ACCGAATACTTCTCAGCCATAGGACCCGAATTGTTCCCACC
RTRAD89nt083357	RTRAD89nt083357_67AG	A/G	67	TGCAGGACTTCACTGGGGCTCTCAAGCCTGCTGGAATCCTAGGCTCATCTGAGCAGATAATGAATG[A/G]TAAGCACAAGATGAATAAGTGA
RTRAD89nt083376	RTRAD89nt083376_44AG	A/G	44	TGCAGGACTTCATTGCCATGACGATGAAAGTGGCTTCGGAGGC[A/G]GAGTTAAAGGTATGCCTTTGCAACATCATCATGTTTTCAATACAT
RTRAD89nt083378	RTRAD89nt083378_17AG	A/G	17	TGCAGGACTTCATTGT[A/G]TCACTATAAGGCAGCACAGACAGAGTTGCTTTGACAAACTGTTCCCTGGCATTGTTTCAGAGCAGAGTATGG
RTRAD89nt083388	RTRAD89nt083388_44CG	C/G	44	TGCAGGACTTCCAGAGGAGTGTGCTAGCAGAGGAGATGTCCCT[C/G]CAGACAGACTCTGAGTCCAGCCAAGCCCTGGACCAGCTGCTTACC
RTRAD89nt083393	RTRAD89nt083393_67AT	A/T	67	TGCAGGACTTCCCTAATCAAATAAACACTGCCACTTCCACTGACCCTAATTTTCCATGTTGGCTTC[A/T]GCCCAAAATCTCTATATGCCTC
RTRAD89nt083397	RTRAD89nt083397_49CT	C/T	49	TGCAGGACTTCCTATCCTATACAGTATTTTCTGCTGTATTCCCGCAGA[C/T]GTTTTTCATGCGGGATTCCTGTAGGGGAATATTCATTTTT
RTRAD89nt083402	RTRAD89nt083402_26GT	G/T	26	TGCAGGACTTCCTATTTTTGTGCAG[G/T]AATGCTGTGACTTTTTGGTAAGGGATCATGCATCCTGTGATTGGTCAGATGCTCCTAACTAGC
RTRAD89nt083416	RTRAD89nt083416_61AG	A/G	61	TGCAGGACTTCGTCGACAGCGACGGTCAGTTCTCCACTAAGTATCTTCTCTTTCATTATG[A/G]TATGGGTGTTTCATTATGGTATGGGTGT
RTRAD89nt083431	RTRAD89nt083431_74CT	C/T	74	TGCAGGACTTCTTCAGGACCTACCTGGCCATGATGTAAGCAGATGATATAAACCATACTGGCCCCTTCTGGCT[C/T]GATCAGGGGCTCTTT
RTRAD89nt083439	RTRAD89nt083439_38CT	C/T	38	TGCAGGACTTCTTTGACACAAACGCTTACCCGAAAGA[C/T]GATGAGATTGAGCAGCTCTCCACTGTGCTTAACCTACCATCGAGGGTCATC
RTRAD89nt083452	RTRAD89nt083452_88CT	C/T	88	TGCAGGACTTGAGCAGACCCAAAAAGCACCTGAACAAGATGACTGTGATGATCCCAGGAGTGATGTTTCGCTACAACTAGAGGTCGA[C/T]C
RTRAD89nt083472	RTRAD89nt083472_20AG	A/G	20	TGCAGGACTTGCCGTTCAC[A/G]CTGGCCGTGACTAAATTGAAGGGATATTTTGAGGTGTTCTTTGAGCAGCCCCCTCCTTTCAAGGTCTCC
RTRAD89nt083473	RTRAD89nt083473_70AG	A/G	70	TGCAGGACTTGCCGTTCACGCTGGCCGTGACTAAATTGAAGGGATATTTTGAGGTGTTCTTTGATATTA[A/G]TTTATCTTTCTCTCAGATG
RTRAD89nt083481	RTRAD89nt083481_85AC	A/C	85	TGCAGGACTTGCTTCTTCTTTTTGTGTGTTTTTGTTGCATAGCGAACAGAAAAGCATTCCATCCCCGACAGCTGTCCGCCCCCC[A/C]AAAA
RTRAD89nt083490	RTRAD89nt083490_54AT	A/T	54	TGCAGGACTTGCTTTGTGGAGTGTGGTGTCAAAAAAGCAGAACATCTCTTTAT[A/T]ACGGACAGACATGTTCCCATCTTTACAACCATTCA
RTRAD89nt083493	RTRAD89nt083493_44AG	A/G	44	TGCAGGACTTGCTTTGTGGAGTGTGGTGTCAAAAAAGCAGAGG[A/G]TCTCTTTATTAGGTGGCAGGTAGCCTAGTGGTTGGACTTATAACC
RTRAD89nt083494	RTRAD89nt083494_39CT	C/T	39	TGCAGGACTTGCTTTGTGGAGTGTGGTGTCAAAAAAGC[C/T]GAGCATCTCTTTATTACAGACAGACCTCTCCTCATCTTTACAACCATCGA
RTRAD89nt083495	RTRAD89nt083495_87CT	C/T	87	TGCAGGACTTGCTTTGTGGAGTGTGGTGTCAAAAAAGTAGAGCATCCCTTTATTACAGACAGACCTCTCCTCATCTTTACAAACAT[C/T]GA
RTRAD89nt083503	RTRAD89nt083503_89AG	A/G	89	TGCAGGACTTGCTTTGTGGATTGCGGTTTCAAAAAAGCAGTTATCTTTATTACGGACAGACCTCCCTTTATCTTTACAACCATTGAAT[A/G]
RTRAD89nt083511	RTRAD89nt083511_41AG	A/G	41	TGCAGGACTTGCTTTGTTGAGTGTGGTGTCAAAAAGAGAC[A/G]AGTATTTCTTTATCAAGGACAGACCTCTTCCCAACCACTGAATCAAAA
RTRAD89nt083516	RTRAD89nt083516_82GT	G/T	82	TGCAGGACTTGCTTTTTGTGTCATAAAAAACCTGAGCATCTCTTTAATACGGACAGACCTCTTCCCATCTTTACAACTATT[G/T]AATCTAT
RTRAD89nt083518	RTRAD89nt083518_33CT	C/T	33	TGCAGGACTTGGAGCACACCCTGGGTCTGGCC[C/T]TGAACGAGGTCCAGGCAGCCAAGAAGACCTGGTTCAACAGAACCTTAACCTCCATC
RTRAD89nt083527	RTRAD89nt083527_43CG	C/G	43	TGCAGGACTTGGTGTGAAAGCAGAACATGTCTTGATTACGGA[C/G]AGACCTCTTACGGACAGACCTCTTACGGACAGACCTCTTACGACAG
RTRAD89nt083528	RTRAD89nt083528_63AT	A/T	63	TGCAGGACTTGTACAGTAGACTACTATTGATTAGAAATGAACAGAGATGACAGATGGAGGGT[A/T]CTTATAGAACCAGTTTGTAAACCCAT
RTRAD89nt083529	RTRAD89nt083529_89AG	A/G	89	TGCAGGACTTGTCTCCTCTCACCACTACGTGTGTGCTCTGCTCTGCTGTGGAGATTACACTAATGCTGACGTCCACACGACAACACAC[A/G]
RTRAD89nt083531	RTRAD89nt083531_35AG	A/G	35	TGCAGGACTTGTCTGTGGCAGATGACTCCCAGGT[A/G]GAGCGTATGGGTATAGCCCTGCAGCTGCAGGTGGAGAGGCTGGTGCTGGCCCTG
RTRAD89nt083532	RTRAD89nt083532_38CT	C/T	38	TGCAGGACTTGTCTGTTACTGATAGCGGAGACAGCAG[C/T]GGAGAGTCCAGCGACGCCGAGGAGGAGAGTGAAGAGGAGAGCATACACAGC
RTRAD89nt083539	RTRAD89nt083539_70GT	G/T	70	TGCAGGACTTGTTGACATGTACATTGCTGGCGAATCACCAGTCTCTTTCATAGCATATTGCTCCCACAT[G/T]ATTTTTCTCCTTCCTACTG
RTRAD89nt083544	RTRAD89nt083544_76AC	A/C	76	TGCAGGACTTGTTTGGTCAACTGCTGCACAGAAGAAATATCAGCACAGGGCAGAGAAGCACCAGATTGAACTTCA[A/C]TGAGCTTTCTAGA
RTRAD89nt083545	RTRAD89nt083545_56AC	A/C	56	TGCAGGACTTGTTTGGTCGACTGTAGTGTTAAAAATGCTGAGCATCTCTTTATGA[A/C]AGACAGACCTTTCCCAATTTTTACAACAATTGA
RTRAD89nt083547	RTRAD89nt083547_24GT	G/T	24	TGCAGGACTTGTTTGGTCGATTA[G/T]GGTGTAAAGAAAGCTGAGCATCTCTTTATCACAAACAGACCTCTCCACATCTTTACAATAATTGA
RTRAD89nt083556	RTRAD89nt083556_42CG	C/G	42	TGCAGGACTTTAAATACGACTCTGAGGAGTCTGTGTGATGG[C/G]GACTCCCAGGAGGTTGCCGCCCAGACAGGGATTGATGGACTCCTCTG
RTRAD89nt083565	RTRAD89nt083565_81AC	A/C	81	TGCAGGACTTTACTGGAGCCCCCAGCCTTGTGCTTCTTGCCCTGCAGACGGCTGACAAAGAACAGCTTAGAGGAGCTCTT[A/C]GCCAGGGT
RTRAD89nt083569	RTRAD89nt083569_82GT	G/T	82	TGCAGGACTTTAGGGTCAGCTGTTTGGTAGGCATTACTGACTGAAATGAGTTGTTACTATTGTTTTTGATTTATTAGAATG[G/T]AGCAAGA
RTRAD89nt083581	RTRAD89nt083581_75CT	C/T	75	TGCAGGACTTTCCAATGCCGTAAGTCTTGAACATTATAAAAACGTTTAATTTGCATCCTTAAAATCACTTGTTT[C/T]ACTATAGCCAGGCT
RTRAD89nt083591	RTRAD89nt083591_61CG	C/G	61	TGCAGGACTTTCTCTTCACCAGATAGATATAATTTTATGTCATGTTAGTTTATTTTTGCC[C/G]TTGGTTTGCTGACATCCACTTGAGTGTG
RTRAD89nt083594	RTRAD89nt083594_75CT	C/T	75	TGCAGGACTTTCTTCAATACCTATTTTAAAACGGGATAGTTTACCTACATTTATTATAACTTTTTACCAAATTC[C/T]TAAAAAGGTGCAAT
RTRAD89nt083608	RTRAD89nt083608_44CT	C/T	44	TGCAGGACTTTGATGAGGCTGACAAGCTTCAGATTCAGGTTGA[C/T]GACATCATCACCATCATCGAGGGCAGGTGTGTGTGATCAACTAAT
RTRAD89nt083616	RTRAD89nt083616_20AC	A/C	20	TGCAGGACTTTGCTTTTTT[A/C]TCTAGGAGAGAATTAATTAGAAACATTAAGCTAGATGGCACTGTTGTACTGCAGGCTTGGGAATTTACA
RTRAD89nt083617	RTRAD89nt083617_44AG	A/G	44	TGCAGGACTTTGGCCGGGCCGAGGAGGTGGACATCATGCTGCA[A/G]CGTAGTGAAGGGGGAGTGGACTCTGCTCTGGCCTACGCTAAGACC
RTRAD89nt083618	RTRAD89nt083618_79GT	G/T	79	TGCAGGACTTTGGGAGAGAATGTCTCCAAAGACAAGGACGCCAAAGATGGCGTCATACACCACTCAAATCAAGAGGAG[G/T]CTGTTGAAGT
RTRAD89nt083629	RTRAD89nt083629_26AC	A/C	26	TGCAGGACTTTGTGGAGTTTGGCGT[A/C]AAAAAAAACACAGCATCTTCTTTAATACTGAAGTCGGAAGTCAGAGATTTCCGAGTACACAGT
RTRAD89nt083631	RTRAD89nt083631_7AG	A/G	7	TGCAGG[A/G]CTTTGTGGATGCTGGCCAGGGGGTACTTGGTGCCCAGGGTAGCCTGGTAGGCATGTTTGACCAGGGTGATATACGTCTCTCT
RTRAD89nt083638	RTRAD89nt083638_45AC	A/C	45	TGCAGGACTTTGTTAACAAGGACATTGATATTTAATGCACTCCC[A/C]AACATTAAATCTATTGTCACACGCCCCTCCTGTTGTACTGTAAA
RTRAD89nt083642	RTRAD89nt083642_60GT	G/T	60	TGCAGGACTTTTACAGAAAAAACAACAAGAGTGACCTTCTCATTGTTTATATGTCTCAT[G/T]ACTAATTAGGCAGGGAAAAAAGTCTGGAA
RTRAD89nt083645	RTRAD89nt083645_40AG	A/G	40	TGCAGGACTTTTACTTACTAATTATAACATATTGAATGT[A/G]GTCCAATGTATTAGGTTGCCTGTAAGGATAACATTTAGGAAATATTTGC
RTRAD89nt083666	RTRAD89nt083666_56CT	C/T	56	TGCAGGACTTTTTCCATGGCTCCTCAAATAGATCACCTCTCGAGATTAATTTCTG[C/T]TTTGATGTTTTATATTTTTATTTTACATGTTGA
RTRAD89nt083703	RTRAD89nt083703_13CT	C/T	13	TGCAGGAGAAAA[C/T]GACTCAATGAATAACCAGCCACTGGCACAATGTTAGGCACAACAAGCAACACTCAACAATACACAAATGGTATCAT
RTRAD89nt083712	RTRAD89nt083712_53CT	C/T	53	TGCAGGAGAAAAGATTGTGAATGTGATTACATACAGACTCAATACAGTACTG[C/T]CATCAGCTGCTGTGTGATTCTGTACGCCTCTCAGTG
RTRAD89nt083717	RTRAD89nt083717_64CT	C/T	64	TGCAGGAGAAAAGGCAATAAATCTTGACATACAACCCCAACAACTCTGTTTACTTTTTCTCCT[C/T]CTGACACACTTAAACCGGTTTGAGC
RTRAD89nt083722	RTRAD89nt083722_74AG	A/G	74	TGCAGGAGAAAAGTCTGACCACAATGGATCAAAGCAATCAATCCATACATTTATGTTATTATGTGAGACTGTA[A/G]AAAGATACCTTCAAG
RTRAD89nt083723	RTRAD89nt083723_10AC	A/C	10	TGCAGGAGA[A/C]AAGTTTAAATGATTAGTTGTGATGCCCGATGAAATTGTTTTGAGATGACAGTGTTTATGTACTTATGGCTAAGCAACAG
RTRAD89nt083730	RTRAD89nt083730_87GT	G/T	87	TGCAGGAGAAAATGAGGCCACTCCACACCGGTCGAGAGACACGCAACACTACGCAGCTGGGCGATATGGCCTAAAAATCATATCTT[G/T]AT
RTRAD89nt083773	RTRAD89nt083773_38CT	C/T	38	TGCAGGAGAAAGAGAAGGAGATTTTGGAGGACCAGAT[C/T]GAAACCATCGGCAGTGAGGTATGATGACCTAACTCTTGACCTTTGACCCTG
RTRAD89nt083782	RTRAD89nt083782_53AT	A/T	53	TGCAGGAGAAAGAGATGTTGTCTGTCTTTTATTTATTTGACTTTTGGCTGAT[A/T]ATTTGAGGGGGTTGATACCAAGAGACACATTTCCAT
RTRAD89nt083793	RTRAD89nt083793_62CG	C/G	62	TGCAGGAGAAAGATACTGTCCTCCCCGCAATATCATCCACTGTCTCCATGACGCCCTCACA[C/G]ACTGCGGGCAGGAAATACACAATCACA
RTRAD89nt083796	RTRAD89nt083796_21AT	A/T	21	TGCAGGAGAAAGATTGTTCG[A/T]GTCTGAAGCATTACTATTGAGACATCCGACAGACAGGAAGGATGTGTGTTCGATTGATTCCTCTGTGT
RTRAD89nt083811	RTRAD89nt083811_70AG	A/G	70	TGCAGGAGAAAGGGGTGAACCCAGTAAGGTTACCCCAGTGAAGTGCCAGCCAACACTGGGTTGCCTAAT[A/G]ATCCAACCCCTGGCTTCAG
RTRAD89nt083822	RTRAD89nt083822_53CT	C/T	53	TGCAGGAGAAATAAACCAAACAGAACTATTTCAGTGACATGGCCAATTTATG[C/T]ATACTACTTGTATGTCAAATGAATTAAATAAAACAA
RTRAD89nt083824	RTRAD89nt083824_34AC	A/C	34	TGCAGGAGAAATAACTAGCCCCACAGCGTGATC[A/C]CGCTGCTCTCACAGGGAGGAGGGGAGCACAGTTGTGTGGTCGTCACACCCAATGG
RTRAD89nt083830	RTRAD89nt083830_39CG	C/G	39	TGCAGGAGAAATAGCACTTTTCTTCCTAAAACTGAAGA[C/G]AGCTCTGCCAAATCGCATTAACCTAGCCACATATGATTGAGCAAGGTTCT
RTRAD89nt083833	RTRAD89nt083833_8GT	G/T	8	TGCAGGA[G/T]AAATATCAGTTTATTTTCCTTTACATTGTGGGCACTTATGGGGGAGAAAAGTAATGTTATTTATTTTTCTGTAATGTAGTG
RTRAD89nt083845	RTRAD89nt083845_54AG	A/G	54	TGCAGGAGAAATCACAAGGGTTTGAGCAAGTAACATAAAAAGATGGAAATGAT[A/G]TGTGCTGACTAATAGACTGAGTATTGACATGGAGA
RTRAD89nt083854	RTRAD89nt083854_83CT	C/T	83	TGCAGGAGAAATCCGCTATGCTGCTGTCACACAGTTCGAGGTACAGTAACTAGGCGCTCCTCCTGTCCTGCATTACTTCTGT[C/T]ACCATA
RTRAD89nt083856	RTRAD89nt083856_49AG	A/G	49	TGCAGGAGAAATCCGTCTTGTTAAGGAAGGGCCACTTGCACTATACAT[A/G]ACTCCATCTGAAAGGATATCCTTTTATGTCTATAAAGTTC
RTRAD89nt083873	RTRAD89nt083873_82GT	G/T	82	TGCAGGAGAACAAAATGTAAACCACACTGCACTCCACTGATAGGAATCGCTGTGTAAAGACGTTATGGTTATAAAAGACCA[G/T]GTAGCTC
RTRAD89nt083882	RTRAD89nt083882_35CT	C/T	35	TGCAGGAGAACAACATCCAGACCATCTCCAGGGC[C/T]GCGCTGGCTCAGCTGCTGTGGCTGGAGGAGCTCCACCTGGACGATAACTCTATC
RTRAD89nt083884	RTRAD89nt083884_82AC	A/C	82	TGCAGGAGAACAACCCAGCTGGCTGCACGTCATGTTTCTGCTTCGGACACTCATTGTCCTGCAGATCCTCCAATCACCATG[A/C]AGCTGTC
RTRAD89nt083914	RTRAD89nt083914_56AC	A/C	56	TGCAGGAGAACAGGGTGGCTTGTGAGATGGGTCTGTACTACGCACTCCACATTGC[A/C]AAGCAGAGGAACAAGAATGCCTTACAAAGGTTA
RTRAD89nt083915	RTRAD89nt083915_64GT	G/T	64	TGCAGGAGAACAGGTTCGGAATGAAAGCAGCACTCTTTCCAAACCTAAACCTTGATGGTAGCT[G/T]AAAGAACATGTTTCTAGTAGTAATA
RTRAD89nt083922	RTRAD89nt083922_20AT	A/T	20	TGCAGGAGAACATCACTAC[A/T]GCATTGCTACAATGTCACTACAACATAATACACAAGTGTTTCCCAAACCCGGTCCTGGGGCCCCAAAGG
RTRAD89nt083923	RTRAD89nt083923_36CT	C/T	36	TGCAGGAGAACATCTATTTACATAATATCGATTAA[C/T]CTTGTTTTCTAAGTGTGCCATGTTAGTGTGTGGAGGGCTTTTTATGACCGATT
RTRAD89nt083926	RTRAD89nt083926_61CT	C/T	61	TGCAGGAGAACATCTCAGACTCCCTGGTTATTCCTTTGCCTTCTATGTCCTCAGCGAGGC[C/T]CAGGCGCTGGCCTGCCGATGACCCCAAT
RTRAD89nt083944	RTRAD89nt083944_89AT	A/T	89	TGCAGGAGAACCACTATCAGGAGGATGAACAGTTCCTTGGGGCTGTCATGCCCAGACTTGGTATGAACACATACACATATGCACTTTA[A/T]
RTRAD89nt083951	RTRAD89nt083951_19GT	G/T	19	TGCAGGAGAACCAGTACT[G/T]AGTCAATGTGCAGGGTACTAGGTAGTTGAGGTAATAATGAGACTATAAGGAGTACCAGTACTGAGTCAAT
RTRAD89nt083961	RTRAD89nt083961_36CT	C/T	36	TGCAGGAGAACCCCTGACCTGGGAGACAGGCCGTC[C/T]ACACCAGGCCTCCCGGTAGGGCCTCTGGTTTAAGAGGTTTTATTAATGAACTC
RTRAD89nt083967	RTRAD89nt083967_23AT	A/T	23	TGCAGGAGAACCGCAGCATGGC[A/T]GAGATCATAGCGGACCACCCGGCCGAGCTGGTCCGGACTGACAGCCCCAACTTCCTCTGCTCCGTC
RTRAD89nt083973	RTRAD89nt083973_74CT	C/T	74	TGCAGGAGAACCTGCATGTCCTCCTCATTCAACAGGTCTGTTGGGTAACAGGAGAACCTGCATGTCCTCCTCA[C/T]TCATCCTCACTCAAC
RTRAD89nt083979	RTRAD89nt083979_43AT	A/T	43	TGCAGGAGAACGCAGCAGCGTGAGAACCAGGCGCAGGAAAGA[A/T]CCCATCTTAGAAACCACAATGTGCCAACAGACTGAGAACACAATGA
RTRAD89nt083982	RTRAD89nt083982_47CT	C/T	47	TGCAGGAGAACGGAAGAGAGGAATTCCAGGCTCAGATTGGGAAGAT[C/T]GTTTTGGGCTGGTGGATCCTAGAGCATCCGGGATTCCGGTGA
RTRAD89nt083984	RTRAD89nt083984_68AG	A/G	68	TGCAGGAGAACGGCGTGGAGTTCGAAGCCTGTCTGGTGGCGCAGTGTGACGCCCTCATCGACGCCCT[A/G]AACCGACGCAAGGCCCAGCTG
RTRAD89nt083989	RTRAD89nt083989_20AG	A/G	20	TGCAGGAGAACGTGGTCAC[A/G]TTCTGGTCCTCACACCTCTGGCACAGAGTGGTCCATGGCTGATCGCAGGAGACCGCTGGACATTCTAAC
RTRAD89nt083990	RTRAD89nt083990_71AG	A/G	71	TGCAGGAGAACGTTCCTGCCAGTTCTACAGACCTCAGCAGCTCTACTGAACTCAAACTAGAACCAGACCC[A/G]GCATGTCTCTATCTCAGC
RTRAD89nt083991	RTRAD89nt083991_47AG	A/G	47	TGCAGGAGAACGTTGGGGAGATTTGGTTTGGGAGTTGACATAATGG[A/G]TGACGTCCTGCGCCAAGGTGGGCCACCAGTACTTATCACAGA
RTRAD89nt084013	RTRAD89nt084013_17AC	A/C	17	TGCAGGAGAAGAAAAG[A/C]GACGTTGAGCAGTTTTCCATATTTGTGAAGGGCATGGTGTGATTCTCTCACAACTAAAAGCTGATGATTGTA
RTRAD89nt084031	RTRAD89nt084031_21AG	A/G	21	TGCAGGAGAAGAAGAGAGGC[A/G]CAGTTTTCCTTATTTGTGTAGGGCATTATTAAGAACAATAGGGGTGATTCTCTCACAACTAAAAGCTG
RTRAD89nt084042	RTRAD89nt084042_72AC	A/C	72	TGCAGGAGAAGACAGATTTTGGGGCCAGTAATCCCTCTTGCTTCTCTTCTTCCTCTCTGTTGTGACTCACA[A/C]ATTTCAGTTAATTACTA
RTRAD89nt084060	RTRAD89nt084060_65AT	A/T	65	TGCAGGAGAAGAGCAGGAATTTGGACTACAAGGGATACAAAGCCAGGGACCATGACATAGTAAG[A/T]GTCCTAACAGCCCTTTTCAAACAT
RTRAD89nt084061	RTRAD89nt084061_10AC	A/C	10	TGCAGGAGA[A/C]GAGCTCTGGTTGTCTTGGATCAACACCAGGCAACAGCTGACTTACAGAGCCTTCAGAAAACATTCACACCCCTGAACTT
RTRAD89nt084065	RTRAD89nt084065_15AG	A/G	15	TGCAGGAGAAGAGG[A/G]AGACACAGCATCAGGTCACCAGCATGACCATGTCCACGTTCGAGGAGGATGACCTCATCCCAGGTAGCTATCAC
RTRAD89nt084068	RTRAD89nt084068_60CG	C/G	60	TGCAGGAGAAGAGGGGGCCGGGGCGGAGGCTGAGGTTGATGAACCACACCCCCTGACTG[C/G]AGTGCTGGTGCCTCCACACAGGGTGTCCA
RTRAD89nt084085	RTRAD89nt084085_50AC	A/C	50	TGCAGGAGAAGATTGCTGCATTCGACAGCTGTACCTTCACCAAAAAGTT[A/C]TTTGTTACAAGTAAGGAGCTGGGACTCTGTGTGTATCCT
RTRAD89nt084101	RTRAD89nt084101_28CT	C/T	28	TGCAGGAGAAGCATACCATTTGTCTCT[C/T]AGAGACAGAGAAAAAGTCGATGTAATATCTCAACGATAACAACAACAAAAAGAAGCCGCCG
RTRAD89nt084110	RTRAD89nt084110_76CT	C/T	76	TGCAGGAGAAGCCCGAGCAGAGGGATGGGTGAGGACAGTTACGTTGTTCTTCTGTGGACACCAGCTAAAGGGCTC[C/T]GCAGTCAAATAGC
RTRAD89nt084114	RTRAD89nt084114_38CT	C/T	38	TGCAGGAGAAGCTAGAAATTAAGTAGAGTATTGGTAT[C/T]CACACAGGCCACTAATAAAATTAAATTGCAAAGGTTTCGGTTCTAGCTCCA
RTRAD89nt084126	RTRAD89nt084126_83CT	C/T	83	TGCAGGAGAAGGAACAGTTATCAGAGGACCTGAATGCAATGGAGCGGTCCTTCTCAGATCTCTTCAAGAGACTAGACAAATA[C/T]AAAGAG
RTRAD89nt084135	RTRAD89nt084135_14CG	C/G	14	TGCAGGAGAAGGA[C/G]GTGACCATCACCATGCCAAGCGGTGAGACATCTGTGGCCACTGTACGTATCTGGAACGAGACTGTGTCCAACTTG
RTRAD89nt084154	RTRAD89nt084154_54AG	A/G	54	TGCAGGAGAAGGCCCAGCCGCAGGCCCTCTCCCCTGGGCAGCAAGAGGCCGGA[A/G]GTGGCCTAGGGGAGCTGGATGGAATCCTACCTGAG
RTRAD89nt084169	RTRAD89nt084169_76CT	C/T	76	TGCAGGAGAAGGGTGGTTCTACTGTGACCTGTAGGAGAAGGGTGGTTCTACTGTGACCTGTAGGAGAAGGGTGGT[C/T]CTACTGTGACCTG
RTRAD89nt084173	RTRAD89nt084173_83CT	C/T	83	TGCAGGAGAAGGTAGGTCGCTATAACCAGTGTACCACATCTCTCATATCAGGTCCTGTATTCCCATCATACCTCTGGTGTCC[C/T]TGTGCA
RTRAD89nt084182	RTRAD89nt084182_9AT	A/T	9	TGCAGGAG[A/T]AGGTCTTCCTCGGATTGCTGTTTGCTGCTACCTTTGGGTGCCATGCTTCGTAAGTGTCCGAGCCGTCTCTTGCTCTACAG
RTRAD89nt084194	RTRAD89nt084194_56AG	A/G	56	TGCAGGAGAAGTAGACCTTTGTGTTTTAAATAGGCAAAAAGCACTAATTAAAATC[A/G]AAGGGTCTACTTTTTCCAGAGGTTTCCCTGCAT
RTRAD89nt084206	RTRAD89nt084206_81CT	C/T	81	TGCAGGAGAAGTGGAGGGAGGTGGAGTTCGTGCCGAGCCTTCACAGAGAGCTCAGTGTGAGACGTAGCCAGGGAGCGATA[C/T]GTTTCTAT
RTRAD89nt084224	RTRAD89nt084224_33AC	A/C	33	TGCAGGAGAAGTTTTAAAACCACCGAGCTAGC[A/C]AACTTAGCTACTTCATGACAGCAACTGCTACCGTTAGGAGTAGCCTAAATATAATT
RTRAD89nt084229	RTRAD89nt084229_17AC	A/C	17	TGCAGGAGAATAAAGA[A/C]TGTGGTGCCGCAGGGAAGGAAGGAGAGACACATAGGTGTGTGAACCGGAAATTCACTTTCTACAGGCTCAGT
RTRAD89nt084235	RTRAD89nt084235_88CT	C/T	88	TGCAGGAGAATAACATTGTTATCTGGAAACAGCTGCTGCTCCCAGAGACCAGGGGCCCCCGGGGGCACGCACCAGGCAAGGGCCCCA[C/T]A
RTRAD89nt084245	RTRAD89nt084245_36CT	C/T	36	TGCAGGAGAATAGGTTTGTGTGTGGTGGATAGATT[C/T]TTCCCCTGCATGTCTTTTATACTCCACCCTCTGTCAAATTAACATTAGTGTGT
RTRAD89nt084246	RTRAD89nt084246_89AC	A/C	89	TGCAGGAGAATATCTTCAAAGCTGCCAGCAGCACGGAAAATGAAGACCGTGTGCTTTCACATAGCAAACATCAATGCCCAGCCAATGT[A/C]
RTRAD89nt084267	RTRAD89nt084267_48AG	A/G	48	TGCAGGAGAATCTGTTTCAAAGAGCTATGGAAGTCTTTGTAATTCTG[A/G]CTCAAGCTTTAGAAATGATGGTGGTGCTTATAACAGTTTTG
RTRAD89nt084270	RTRAD89nt084270_62AG	A/G	62	TGCAGGAGAATGATGCTGAAGCACAGGCAATCGCTAAAGCAGGCCAGGCAATTGTAAGAGA[A/G]CTGGTACAACCGAACAGACTGTACTGT
RTRAD89nt084277	RTRAD89nt084277_21AG	A/G	21	TGCAGGAGAATGCAGGGCCA[A/G]GGAGTGGGAGGTACTGTAATTGTGTAATTCCTGGGAGGAGATATTGGTCAGGGAAGCTAATCCTGGTA
RTRAD89nt084278	RTRAD89nt084278_78AG	A/G	78	TGCAGGAGAATGCATGAACCAGAGGTGCTGTGGGCCAAGTAGTATGTGTCCACTGGTGTCACTGTAGAGAAGCCAAT[A/G]CCAGCCATGCT
RTRAD89nt084285	RTRAD89nt084285_87CT	C/T	87	TGCAGGAGAATGGCATCCCAGTCACCCTAGAGGAGGAGCTGCAGAAGAGCCTGGCCCAGGAGGAAACCAAGGGGACAAGACCCCCT[C/T]TC
RTRAD89nt084294	RTRAD89nt084294_10AT	A/T	10	TGCAGGAGA[A/T]TGTATCATTGGCATCATTGCCACGGGTAAGGGCAAGCGAGCATATTCAAGTGTTCTTCACAGCATGAAAGAGTATTTGC
RTRAD89nt084297	RTRAD89nt084297_62GT	G/T	62	TGCAGGAGAATGTCTTCATGGCATTCCCAGCCACTGCTTTCGCATCCTCCGGCGAGCCACA[G/T]GTAAGCGCATGGGCGCATATCCAAATG
RTRAD89nt084298	RTRAD89nt084298_38AT	A/T	38	TGCAGGAGAATGTCTTCGTGGCATTCCCAGCCACCGC[A/T]TTTACAATCTCCGGCGAATCACAGGTAAGGGCAAGCGAGCATGTCGAAGTG
RTRAD89nt084303	RTRAD89nt084303_40CG	C/G	40	TGCAGGAGAATTACATGTCAGAACAGCACAATAACACAA[C/G]GCTTCAGGACGGCCAGGTGAGCCCTCCACTCATACAAACAGATAGTGAA
RTRAD89nt084309	RTRAD89nt084309_49AG	A/G	49	TGCAGGAGAATTCCACCCATGTGGAAACAAAGCGAAGGGGATAATGGA[A/G]TGGAATCCAGAGGCTGTCTGTTTATTGTTGCTATGGTGTT
RTRAD89nt084313	RTRAD89nt084313_47GT	G/T	47	TGCAGGAGAATTCTACACGAGAAAACAATAAATTAAATATATAGAT[G/T]ATTTACCTTTTATTGTGGATATCTCTCTGCGCTATCCCTGCA
RTRAD89nt084319	RTRAD89nt084319_50AC	A/C	50	TGCAGGAGACAAAAACAGAGAAATATCAAATCAGCGCAAAACAAAACAC[A/C]TTTCCAGATCAGCCTGCATTCCCCTCATCTGGCTGTTGT
RTRAD89nt084321	RTRAD89nt084321_71CG	C/G	71	TGCAGGAGACAAAACCTGTTTTGAACCAAATCATTTCTGCAGAAGAGGTTTGTTTACAGCACATGTCAAA[C/G]TCATTCCACAGAGGGCCA
RTRAD89nt084334	RTRAD89nt084334_13CG	C/G	13	TGCAGGAGACAA[C/G]CGCATCATGTGACAAGGGCTAAATGAAGACGACCATTGTATTTTAGGGCCTTTACACCACTCCTGTTTACTTCCTG
RTRAD89nt084335	RTRAD89nt084335_41AT	A/T	41	TGCAGGAGACAACCTGCTGGCAATTTAATCTTCCAAAGCA[A/T]GGTGGGGAGCGATGGAGAAAAAAAATGATTTGCTTCCGATGAGGAGGC
RTRAD89nt084336	RTRAD89nt084336_83CT	C/T	83	TGCAGGAGACAACGGGAGAGAGCGAGATTCTTTTAGAGAAGCTTACTGGCTCTCTTTTCACCTGCTCAGCTTCCTCTGACAA[C/T]TTTTTT
RTRAD89nt084350	RTRAD89nt084350_15AG	A/G	15	TGCAGGAGACAATC[A/G]GGACGCCAGTCAGTAAATTGGGAAACATTTCAGGAAATTAAGTGGAGTGAAACAGCGCAAGAGTAAAAGTAAAT
RTRAD89nt084359	RTRAD89nt084359_82AG	A/G	82	TGCAGGAGACACACAAGCATAAGCATGTAGAGCGAGACAAAAATAATTAAAATGTGTAATATTATTCAATAGGAGTGTAAT[A/G]ATGGGGC
RTRAD89nt084361	RTRAD89nt084361_23AG	A/G	23	TGCAGGAGACACACACACGTCC[A/G]ACATTAGAAACAGAGGATGCACATGGACACTCGCTCATTCTCTGAAGACCCCTACTCATACTCTGG
RTRAD89nt084364	RTRAD89nt084364_58CT	C/T	58	TGCAGGAGACACACAGACACTGTCAGACACAACTGTGAGTTCTCCAAGCGACTGTCC[C/T]ACTGATTCAATAGTGGGGCAGTCGCCCTTTT
RTRAD89nt084365	RTRAD89nt084365_49GT	G/T	49	TGCAGGAGACACACAGACGTGATATACATATAAAACAATATCTTAAAT[G/T]TACTTATTCCTTTTTAGCTCCTAGTGAAGAAATAGCCTCA
RTRAD89nt084368	RTRAD89nt084368_24GT	G/T	24	TGCAGGAGACACACATGCCAAAT[G/T]AATAACTCAGTTTAACAGTGTGTACACAATCACATTCAATGCTGTGAAACAAGGTTTATCAACAC
RTRAD89nt084379	RTRAD89nt084379_65CG	C/G	65	TGCAGGAGACACCCACAAACGGAAACCACTACGACAGCAGCCCCAACTAAACTATAAAGGAGAG[C/G]AACCATCCGGAACCATACATGGCG
RTRAD89nt084396	RTRAD89nt084396_67AC	A/C	67	TGCAGGAGACAGAAGGACACAGAGAGAGAACGACTGGGTTAGTCTAGGCCGTCAGCTAGCCTACAC[A/C]GGGGCTGAGATTGAGGCCACAG
RTRAD89nt084398	RTRAD89nt084398_73CT	C/T	73	TGCAGGAGACAGACAAGACAGTTGGCAACTCTGGGATGTCACAACTAGTGGAGCGACCCACTCATCATACTA[C/T]TATACCACCCGTCTTC
RTRAD89nt084405	RTRAD89nt084405_15CT	C/T	15	TGCAGGAGACAGAC[C/T]ACACAGTTGGGCATGTATGTGACGTCACAACTCACCAATCATACCTCCCGTCTCTATCAAGTTCTACTGTGGTT
RTRAD89nt084415	RTRAD89nt084415_81AG	A/G	81	TGCAGGAGACAGATGGGGACAGAAAGAGTTTAGCAGAAGGAATTGAAGAGAGATGCACTCAGCCTCCTGTGGAAGAGTCC[A/G]GAAGAGGA
RTRAD89nt084426	RTRAD89nt084426_75AG	A/G	75	TGCAGGAGACAGGACACCAGGAGGTGACATGACTGTTGCTGCAGCCCCGGCTGCTTGGCCGTGTCAGCACAGTT[A/G]GTGTACTTATCAGC
RTRAD89nt084428	RTRAD89nt084428_82CT	C/T	82	TGCAGGAGACAGGACAGGTTCAGTATGTCAGAGTGGACTACAGTATGTCTGTCAGAGAGATGAATGGTAGGGACAGCAGTC[C/T]CAGGGTT
RTRAD89nt084431	RTRAD89nt084431_40AC	A/C	40	TGCAGGAGACAGGCATAGTGTTGCCAGAGCATGGCTCAG[A/C]CGCTTAGGTTGCATGGACAGCTCACTGTAGCTCCAAACACAACCTCAGC
RTRAD89nt084459	RTRAD89nt084459_29AG	A/G	29	TGCAGGAGACATCAAAGGGAGGGAGCTG[A/G]TCGGCTTCCTGAGATCCACAGAGAGAAGAATGCAGAAAGGTTGAACCAGGAGGAAGCGGT
RTRAD89nt084466	RTRAD89nt084466_36CG	C/G	36	TGCAGGAGACATGAGGAAGGATAAATAATAAACTA[C/G]CTAGCAATATCACATTTAATCCAATGAAAGGCTGATTTCAAATATGTATCTAA
RTRAD89nt084472	RTRAD89nt084472_39GT	G/T	39	TGCAGGAGACATGGGCAGATTGTGTCCCTCAATATTCC[G/T]CTCCTGCTCCTGATTGTTCTTCCTGTTGATGGACTCTGGCAGACTCTCCA
RTRAD89nt084504	RTRAD89nt084504_71CT	C/T	71	TGCAGGAGACCAGCCTTTTTATGTACGTTCCTTTGGATATCTTTTCTCAAATTCCGAGCTATATAACAAC[C/T]AACTCTATGGACAATCAG
RTRAD89nt084516	RTRAD89nt084516_73AT	A/T	73	TGCAGGAGACCAGTGTGGACAGGTAATCACACCTGACCCCAGTCACACTAACTCACAGAAATAAAGCACTGT[A/T]TTCTGAGGGTTATTGT
RTRAD89nt084529	RTRAD89nt084529_26CT	C/T	26	TGCAGGAGACCCATGGCCAGAGAAC[C/T]GGACCCAGCCCCTCTTTGTGTCACTCAGCCAGCCCCTCATTAATCTCCACCCTGGTGCCCTGA
RTRAD89nt084547	RTRAD89nt084547_81AT	A/T	81	TGCAGGAGACCGAGAGGAAGTAAAAACAGAGCCCACATCAAGAGACCCGGAAATTGGCGTTGAACACATCCATGATGCTC[A/T]CACTGATG
RTRAD89nt084571	RTRAD89nt084571_78CT	C/T	78	TGCAGGAGACCTATGGGCACATGGTAGTCCTCCTCCTCTGCAGTGGGAGACAGTGTGGGTGTGACCCTGGTCTTTTT[C/T]GGAAGAACTGG
RTRAD89nt084583	RTRAD89nt084583_25CT	C/T	25	TGCAGGAGACCTGGCACGGGTGTG[C/T]GGGTTGTTGTGTGTTTGTAAGGGGGCATAGTGTCCCAAAAAGTCAAGGGAGCAGATGAGGGGTA
RTRAD89nt084585	RTRAD89nt084585_61GT	G/T	61	TGCAGGAGACCTGGTGGGCCCCAACCTCTTCTCAGACTGTCTGAGCTGCTGGTCTAGAGA[G/T]GGCCTGGCTCTGGTCTGGTGGGCCCCAA
RTRAD89nt084597	RTRAD89nt084597_71CT	C/T	71	TGCAGGAGACGAAAGCGATGGGAGCAACGACGAGTGGGACATTGGATTTTCAAAGTCGATAAAGGTCCCC[C/T]TAATTGAGGTGACACATA
RTRAD89nt084623	RTRAD89nt084623_75CT	C/T	75	TGCAGGAGACGCTGGGGGAGCGCAGGCTGGTGACAGAGGAGCTGCTGATGGAACTCCGCAAAAACCTCTCTGGA[C/T]GGACCCCCTCTGCA
RTRAD89nt084625	RTRAD89nt084625_77AG	A/G	77	TGCAGGAGACGGAGGGTTATATGTGGGCTAACCTGGCCATGACGGTGGCTACGGCCCTGTTGTCCGTCTACTTCCT[A/G]GTATGGCAGCTG
RTRAD89nt084631	RTRAD89nt084631_53AT	A/T	53	TGCAGGAGACGGGTTGATTCCTTGTCTCATAATACGACTCCCCTCAGGAGAC[A/T]GGGGTTGATTCCTTGTCTCATAATACGACTCCCCTG
RTRAD89nt084633	RTRAD89nt084633_11GT	G/T	11	TGCAGGAGAC[G/T]GTCAACCCTGCTGTGGGCGTCAGTCGTGTTCACTGGACTGTAGCATGAATGATGATGACAGATATGAGGGAGGCACGC
RTRAD89nt084640	RTRAD89nt084640_24AC	A/C	24	TGCAGGAGACGTGCAGATGTTTA[A/C]ATTTTTTCTCCTGTGTCGTCATGGCCGAAGCCAGTGCAAATTCCTACTGTGTGTGTCCAAGTTAA
RTRAD89nt084646	RTRAD89nt084646_80AG	A/G	80	TGCAGGAGACTAACAGGACTCTGGAGCAGAAGGTTCAGGGGTTGCAGCAGAGGAAGCAGGATGCATCCACCGAGGTGGC[A/G]GACCTCAGT
RTRAD89nt084651	RTRAD89nt084651_40AT	A/T	40	TGCAGGAGACTAGCTCTCCAGGAAGAAAGTGTACTCCCT[A/T]GCTAAATAATGTTGAATTGATCAAGACCGGAATCGCCCGTCCTTCACAG
RTRAD89nt084674	RTRAD89nt084674_53CT	C/T	53	TGCAGGAGACTCTCAGTAGGTGTGCGGAGTGAGTGCATTATAATTCACTGTA[C/T]TCCACATTTATTTGAACCCTTAACACACCCTCATTT
RTRAD89nt084680	RTRAD89nt084680_79AG	A/G	79	TGCAGGAGACTGAGAAGTACAGGTCTGAGTATAACAAGCTGCGGTACGACTACACCTTCCTGAAGTCTGAGTTTGACC[A/G]CCAGAGAGAG
RTRAD89nt084688	RTRAD89nt084688_60AG	A/G	60	TGCAGGAGACTGCTGGGTGGGCAGGGGGCTGGCCGAGAGCGGGACAGGGCTAGAGCCAG[A/G]GCCAGGGGTGGAGGTAGGGGTGTAGTGGA
RTRAD89nt084716	RTRAD89nt084716_30AT	A/T	30	TGCAGGAGACTTGGGCTTTTCCCCCTGTA[A/T]CTCACCGAAACAAACCAATGGCAAAAAGGGTATGGAAGCACAGAAAAGCAGCATGCTTT
RTRAD89nt084730	RTRAD89nt084730_45CT	C/T	45	TGCAGGAGAGAAACCTCTGGAGAGAAACCTTTGGAGAGAAACCT[C/T]TGGAGAGAAACCTCTGGAGAGAAACCTCTGGAGAGAAACCTCTG
RTRAD89nt084748	RTRAD89nt084748_70CG	C/G	70	TGCAGGAGAGAACAACAGGGAGAGAAAGGTTCAATTCACATTTTTCAATTTTCTTTTTGTTTTTGCCGT[C/G]GTGGGAAAACTTAATTGGT
RTRAD89nt084757	RTRAD89nt084757_65AG	A/G	65	TGCAGGAGAGAACCAAGTCAAGTTATCTGAATAGGGCTTGCACGGTGGAAGACAAAACTGCCAC[A/G]TGAAAATGTAGTGAGACAGTGACT
RTRAD89nt084762	RTRAD89nt084762_72CT	C/T	72	TGCAGGAGAGAACCCGACTGTTGGGGTCAAAGGTCAACAGAGCTGTTAAAACCCAGTCAGAGAGCAGTTGC[C/T]GCGGTAACAGACTGATA
RTRAD89nt084769	RTRAD89nt084769_11AG	A/G	11	TGCAGGAGAG[A/G]AGAAGGGGCGGTGGGTAAATGACAAGTCTAATTGAGGAGGGGGAGATTAAAAAGGCAACGGAGAGCTATCAAAGAGCC
RTRAD89nt084770	RTRAD89nt084770_36GT	G/T	36	TGCAGGAGAGAAGACTCAGGTGTTCGCTCATTATT[G/T]TGGTCATATAAGGGAATGTTGTCATGCTTCTTGAGCTAGTTTTGACAGCCGTG
RTRAD89nt084773	RTRAD89nt084773_19GT	G/T	19	TGCAGGAGAGAAGAGAGA[G/T]GATAGCTCCTGCTCTGACTCAGGCAGCTCTGTAGAGTCCAGCGAGGAGGAACCTGCCATGTTCTCTAACT
RTRAD89nt084782	RTRAD89nt084782_62AG	A/G	62	TGCAGGAGAGAAGGAAACACACACACACATTTATTCACTCAAAATCACCACTCAGACAAAC[A/G]CATTATGGACAGTATTTTAACCTTATA
RTRAD89nt084790	RTRAD89nt084790_74CT	C/T	74	TGCAGGAGAGAAGGGTGATCGAGGGACAGCAGCAGTCGGACAGCGAGGACAAAGAGGACCACCTGGTTAGTTT[C/T]ACATTTTTGCTCCAG
RTRAD89nt084791	RTRAD89nt084791_50CT	C/T	50	TGCAGGAGAGAAGTCTGAGCACAAAAAAAATGGATCAAAGCAACCAATC[C/T]ATCATTCATGTTATTTGATATCATTATAAGACTGTAGAA
RTRAD89nt084792	RTRAD89nt084792_34CT	C/T	34	TGCAGGAGAGAAGTGGCAGGCAGTATACACCAT[C/T]CTGGAAGCATTTGGGAACAGCTCCACCTCCATGAACACCAACGCCAGCCGCTTCT
RTRAD89nt084819	RTRAD89nt084819_22AG	A/G	22	TGCAGGAGAGACAGAGAAGAC[A/G]ATTTGTTGAGGGGCCCTAGGGATTGAGTTTCCTTTGAAAACAGGTAGTACCACAGCGTGCCTGGAGG
RTRAD89nt084821	RTRAD89nt084821_60AC	A/C	60	TGCAGGAGAGACAGATAAAAATAATTATTTTTTGTTTTTTTATAATTTTCTTCTAATGT[A/C]AAAGTTGAATATCAGTTGGCATAAATCCT
RTRAD89nt084826	RTRAD89nt084826_8GT	G/T	8	TGCAGGA[G/T]AGACCAAGGTCACCTATACCCAGCTGTGGCAATGAAGAGTGACCAGTCAATAGGTCAGCCTCTACAATTCAGAGAGGAGGA
RTRAD89nt084831	RTRAD89nt084831_30CT	C/T	30	TGCAGGAGAGACCCTGATCAATCAAAGCT[C/T]GTGAATGAACCACACTTACCTGCCATGATGCCACACGTACTGGCCACTGGATCACAGCA
RTRAD89nt084838	RTRAD89nt084838_88AT	A/T	88	TGCAGGAGAGACTAAGGCAGACACAGGAGGAGATGACTACCCTACAGAACAACATGAACCAGAGAGACCTCCAGCTTCAGAAACTAC[A/T]C
RTRAD89nt084840	RTRAD89nt084840_49CG	C/G	49	TGCAGGAGAGACTATCAGCAGAGACGGTGCCACCTGGTAAGCACCTCC[C/G]TCATACGTATAAAGCTAGGAGACCAAAATAAATACAAGTA
RTRAD89nt084871	RTRAD89nt084871_41AG	A/G	41	TGCAGGAGAGAGACGATGATGATTGTAATAATTCTGAACC[A/G]TGACACAATTTACACCATGCTGAGAGGAGTCATCACTGGTATTTTTGC
RTRAD89nt084873	RTRAD89nt084873_77AC	A/C	77	TGCAGGAGAGAGACGGTCAAACATGAGGCAGGAGCACAGGAAACAGTTGGAGGAGATCCTGGAAATGAAGTATGCC[A/C]CAGGAAATCACA
RTRAD89nt084875	RTRAD89nt084875_88AG	A/G	88	TGCAGGAGAGAGACGGTCACCTGACAAACATGAGGCAGGAGCGCAGGAAACAGTTGGAGGAGATCCTGGAAATGAAGTATGCCACAG[A/G]A
RTRAD89nt084877	RTRAD89nt084877_32GT	G/T	32	TGCAGGAGAGAGACTGTGTGATGATCTATAT[G/T]ACTCATTGTGTAGTTTAATTCCTGACAAAGTTCTCCTTCAGGCCATCCACTTTGCAC
RTRAD89nt084881	RTRAD89nt084881_19AC	A/C	19	TGCAGGAGAGAGAGAAAT[A/C]ATTAACGAAGGTTACTAGGGTAAGTCAGGATCTGTTTTTTTATAGGTTATGGTCCCAAACATTTAATTAA
RTRAD89nt084882	RTRAD89nt084882_15AG	A/G	15	TGCAGGAGAGAGAG[A/G]ACACATTAGAAATACATGGGACAGATATTCCTATAGTATTAGTAATCAGGTCAGCTCTATTGACAATATTTCTA
RTRAD89nt084884	RTRAD89nt084884_61AC	A/C	61	TGCAGGAGAGAGAGACATTACTGTACTGTATGTACTCTGCACATTAAATAAGACGGGATA[A/C]TACCATTTTCTAACAAGTTTTCTTTCAG
RTRAD89nt084889	RTRAD89nt084889_50AC	A/C	50	TGCAGGAGAGAGAGAGAGCACTGTAGAGCTGATCCACTGTAACCTGATC[A/C]TTTGGAACCTCACAGGAGAGTCATGACAGTGATGTAGAC
RTRAD89nt084896	RTRAD89nt084896_68AG	A/G	68	TGCAGGAGAGAGAGCAGCTCTTGTCAGCCGTCTACAGAGAACTGCACCCACCATCCACGACCTCACA[A/G]AGACTGGACTTACTACTGGGT
RTRAD89nt084903	RTRAD89nt084903_39AC	A/C	39	TGCAGGAGAGAGAGGACACATTGGTCAACTGGGTACCA[A/C]CAGAGCCATCGATGGAGGGGAGCACATTGATAGACGGACTATAGAGAACC
RTRAD89nt084908	RTRAD89nt084908_64AC	A/C	64	TGCAGGAGAGAGAGGGGTCCAACCATAGAATTAGAATGACTAGAATAAACATTCTCATTCAAG[A/C]CAATGTTCTGTGATGTGAGTCTGAT
RTRAD89nt084915	RTRAD89nt084915_46AG	A/G	46	TGCAGGAGAGAGCTATGTGTGTGGCTCCATAGAGCCATACAGGAA[A/G]CTGGACTACACTAAGAATGTCAACCCCAACTGGTCAGTTGGGG
RTRAD89nt084948	RTRAD89nt084948_42AT	A/T	42	TGCAGGAGAGAGTGACCGTTCCGCCACTATACTTCTCTCCG[A/T]TCTTCTCCTCTTCTTTTCTCCAACACACGTTGTAAACAGACACTGAA
RTRAD89nt084952	RTRAD89nt084952_72AT	A/T	72	TGCAGGAGAGAGTGGAAGTACATTGCTTCCGAGAAGACCACCAGTAAGTGAATGTGTCGAAGAATGTTTGA[A/T]GTCTTCGATGTCAAGGA
RTRAD89nt084953	RTRAD89nt084953_60AG	A/G	60	TGCAGGAGAGAGTGGACATTTACAGGCAAGATAAGAACTGAATTAGATGGATATACTGT[A/G]CACCAGGTTTTCCCAAACTAGGTCCTGGG
RTRAD89nt084966	RTRAD89nt084966_52GT	G/T	52	TGCAGGAGAGATATTAATTATTACATAAAAACATATTTGATAAGATGTAAA[G/T]GAAAATGTCCAAATATATTTTTGGTACTCCAGAAATA
RTRAD89nt084979	RTRAD89nt084979_47CT	C/T	47	TGCAGGAGAGATTACTGGAAACAAACTTTATCTGTAGATTAATTGT[C/T]GGAGTAGAGGACCTTGTGCAGTTCCAGGAAAATAACAACCCA
RTRAD89nt084980	RTRAD89nt084980_73AG	A/G	73	TGCAGGAGAGATTAGGGAATCACTGGAGGAGGGGTTAGGGAGTCACTGGAGGAGAGATTAGGGAATCACTGG[A/G]GGAGAGGTTAGGTAAT
RTRAD89nt084982	RTRAD89nt084982_67AC	A/C	67	TGCAGGAGAGATTTATTTCAGTTCCAAGCTTCAATGTTTTCACTATCTTCAGTTTCAGGCATGTTT[A/C]AAAAAAAAAGTGTAGATGTGGT
RTRAD89nt084987	RTRAD89nt084987_50AG	A/G	50	TGCAGGAGAGCAACGAGCCTAATGCGGCCCCCACCCCCACGACCCCTAC[A/G]GAGCAGAAGTGTCTCAGCCTCGCCTGTCTAGACAAGTGA
RTRAD89nt084990	RTRAD89nt084990_35CT	C/T	35	TGCAGGAGAGCAACGTGCGACTCAAGCTGACCAT[C/T]GTCAACACAGTGGGCTTTGGGGACCAGATGAACAAGCAGGAGAGGTGAGAGAAG
RTRAD89nt084993	RTRAD89nt084993_38CT	C/T	38	TGCAGGAGAGCAAGAAGCTGGGCAAGGCTCTGGAGAA[C/T]CTGTCACGCAGTGAGTACAGTAACTAAACCCTAATGCTGTACCCTAAACCC
RTRAD89nt084994	RTRAD89nt084994_41CG	C/G	41	TGCAGGAGAGCAAGACACTGGGCAAGGCTCTGGAGAACCT[C/G]TCCCGTAGTGAGTACACTAACTAAACCCTAATACTGTACCCTAAACAC
RTRAD89nt085018	RTRAD89nt085018_80AC	A/C	80	TGCAGGAGAGCAGGTGTTTTCTACAGGTTGTCCTCCCCCATACTGCAGGAGACCAGGTGTTTTCTACAGGTTGTCCTCC[A/C]CCATACTGC
RTRAD89nt085023	RTRAD89nt085023_14CT	C/T	14	TGCAGGAGAGCAT[C/T]GACACGCTCATAGGCAACCTGGAGAGAGAGCTGAACAAGAACAATCTCAAAGTTAGCTACTAACCCAACACACAT
RTRAD89nt085038	RTRAD89nt085038_47AC	A/C	47	TGCAGGAGAGCCAACTCAGCTTCCACAGGATCCTCAAGGAAGAGAT[A/C]TTACAGGTACAGTACCACACACCGAACCAGGCACGTGCACAG
RTRAD89nt085067	RTRAD89nt085067_64GT	G/T	64	TGCAGGAGAGCGTCTGCTGAAGGCCAGAGAAAGTGTTATTCATTCCAGAGGAGGGGACTTCAG[G/T]GATTCTCTGAAGAAGAGGTTTGATG
RTRAD89nt085072	RTRAD89nt085072_79CT	C/T	79	TGCAGGAGAGCTACCAGACACAGGTACTACTGACTGACTGGGAGGGAGCAGCAATGGAGCGTGACAGGGCTGAATCAT[C/T]CAGAGTCAAA
RTRAD89nt085083	RTRAD89nt085083_30CG	C/G	30	TGCAGGAGAGCTCCTTGTGCTTTAGCTTA[C/G]GAGCTAAACTAAATGTCACCATGATTGCACTATGATGGATCACTGGTGGAGCACAGCCA
RTRAD89nt085096	RTRAD89nt085096_65GT	G/T	65	TGCAGGAGAGCTGTATCTCTGCTGCCCCTCACAGGAGATGACATGGAACTGCAGGTAGAGTGGT[G/T]TTGGAGGAGGCTGGGCTGATGTTC
RTRAD89nt085099	RTRAD89nt085099_19CT	C/T	19	TGCAGGAGAGCTGTCAGC[C/T]GTGTGCTATGACTGTGTTATGAGAGATGTGGCTGTGAATTTGGGATGAGGAGAGTATAGTCAGAGGCTAC
RTRAD89nt085108	RTRAD89nt085108_55AC	A/C	55	TGCAGGAGAGCTTTAGTTCTGCTTCTATCTGAAATGGACTATCTATTTTGAATG[A/C]ATGCGTTCGAGGGAAAGCTTAACAACTGCACTAC
RTRAD89nt085112	RTRAD89nt085112_42CT	C/T	42	TGCAGGAGAGCTTTTCTTGGAAATATGATCAAGTTAATGAT[C/T]ACCACCGTTTTACAGTAACTGGCTGCCAGTAAATTATCGTAAACAAA
RTRAD89nt085123	RTRAD89nt085123_42AC	A/C	42	TGCAGGAGAGGAAGACAGTGAGGGACAGAACAATGGCATGT[A/C]AATTCTGCAAAAGGAGTGCGTGTGGTGTACCTGATAAATGCACCGTT
RTRAD89nt085131	RTRAD89nt085131_60GT	G/T	60	TGCAGGAGAGGAAGGAAAGCAGCACGGAGTACATACGTCAGGAATCAGTTCAGATATGG[G/T]GATTAACTCAAGCCAAGACAATGATATAA
RTRAD89nt085139	RTRAD89nt085139_33AT	A/T	33	TGCAGGAGAGGAATTCGGTTATGGGCCCGTAC[A/T]TAATATAACCTTCCCTTCAGAATGTAAAAAGTTAAGCAAGGAATGAGAGTAGGCTA
RTRAD89nt085143	RTRAD89nt085143_65AT	A/T	65	TGCAGGAGAGGACAGACAATTGATTGGATCATCAAGACTGGAATATTTTGGGAATTCCTGCTCA[A/T]CTAATTAATACATTGGCTTTTTTG
RTRAD89nt085144	RTRAD89nt085144_79GT	G/T	79	TGCAGGAGAGGACAGCAGTAGAGTAGAGACATTAGACCCAAAGAAGCTGCAGTCCACAGAACCCCTTTGGCTAGAAAC[G/T]TACTAGGTGA
RTRAD89nt085152	RTRAD89nt085152_40CT	C/T	40	TGCAGGAGAGGAGAACATCTGGAGCTCATTTTGCTCCTC[C/T]GTCTCCAGCTGGTCTTATAGTGGACACATAGCCCCCTGAGAGAGGAGAG
RTRAD89nt085158	RTRAD89nt085158_18AG	A/G	18	TGCAGGAGAGGAGAAGG[A/G]GCGGTGGGTAAATGACAAGTCTAATTGAGGAGGGGGAGATTAAAAAGGCAACGGAGAGCTATCAAAGAGCC
RTRAD89nt085177	RTRAD89nt085177_44AG	A/G	44	TGCAGGAGAGGAGCTGTATTCCACTATTGATCGGCTCATATAC[A/G]GAGTCAACCAGGCAAATTCAATAGAGACTGAGTGGTCCTCCCAGA
RTRAD89nt085182	RTRAD89nt085182_85AC	A/C	85	TGCAGGAGAGGAGGGAGAGAGTAACATGGGAATGGGGTTCAAACATCCTGCTCACTTTCCCCCAAATCCACACGTTTTTCCAGA[A/C]ATCG
RTRAD89nt085203	RTRAD89nt085203_7AG	A/G	7	TGCAGG[A/G]GAGGCAAGAAATCAAATCAGGGATACAGCATCACCCAGTCAGACTACTGATACACCCTCATCACCCAATCAGATCACCGATT
RTRAD89nt085213	RTRAD89nt085213_12CT	C/T	12	TGCAGGAGAGG[C/T]AGCACCAGCACCGGGGTACCCCAGGGGGGTCGCTCACACTCTGGGGGGGCCAGACTTAGGGCTGCAGGGGGTAAAGA
RTRAD89nt085219	RTRAD89nt085219_87AG	A/G	87	TGCAGGAGAGGCCAGAGACAAGAACTTAGGCTGAGTTAGGATGTGACAGTATAGCAAGGACAGAAAGAGAGCTGCAACAGGGATTC[A/G]AA
RTRAD89nt085221	RTRAD89nt085221_39AG	A/G	39	TGCAGGAGAGGCCAGATCGCTGGCACCACGCGAGCCAG[A/G]CCTGCCTGCGTTGACGGTGAGTGTGAACAACCGTAGTTTAATTAAGCTGT
RTRAD89nt085224	RTRAD89nt085224_67AG	A/G	67	TGCAGGAGAGGCCCTGATCAATCAAACCTTGGGAATGAACCACACTTACCTGCCATGATGCCACAC[A/G]TACTGGCCAGTGGACCATAGAG
RTRAD89nt085247	RTRAD89nt085247_88GT	G/T	88	TGCAGGAGAGGGATGAAGAAGGGGAGAGAAGAGAGGGGGTAGAGGGAGAAGGGGAGAGGGATTGAGGCAGGAAGAAGGGGAGGAAAA[G/T]A
RTRAD89nt085251	RTRAD89nt085251_82AT	A/T	82	TGCAGGAGAGGGCACACCTTGGGGACTGTGGTCCTTCAGAATCTTCTGCTTCTCCCTACTTACATCAGACAACAAAAAAAC[A/T]GATTGTT
RTRAD89nt085259	RTRAD89nt085259_20CG	C/G	20	TGCAGGAGAGGGCGACTGA[C/G]GGGGGGTATAAACCCCCCTTTTACTGCTGCAGGGGCACATTCACAACTACTCCCTCTCCCCTCCAAACC
RTRAD89nt085288	RTRAD89nt085288_23AG	A/G	23	TGCAGGAGAGGGTGTTCAGGGT[A/G]GTGTTCGAGGGGGAGTACCCCTGCAAGCTGAAGGTCAACAGCATCTCAGTGTCTCTGGAGACCCAG
RTRAD89nt085303	RTRAD89nt085303_72AT	A/T	72	TGCAGGAGAGGTGATATGACACCGTCAAACCTGAGTAGGCCTAATACCTGAATAAGCACATACCTTACATG[A/T]AAATTAATGAGGTGGGA
RTRAD89nt085308	RTRAD89nt085308_64AT	A/T	64	TGCAGGAGAGGTGGTGGAGACACTCTGGGAGCGGATGGTAGCCATCCAGCCATCCACCAGCCC[A/T]GCGGACAGCTTCCTCAGCTCTGAGA
RTRAD89nt085314	RTRAD89nt085314_13AT	A/T	13	TGCAGGAGAGTA[A/T]AAAATAACAGATCTCCCAAAGAGAACAGAGAAGATGAACCAAAAACCATTCTATAATATAAACACAATGACACAGC
RTRAD89nt085316	RTRAD89nt085316_9AG	A/G	9	TGCAGGAG[A/G]GTAAATCAAACAAGACAGAACAAGAGAAAAACAATCAATTAACTTGCAGGTAAACCGTGGAGAGATAAAAAGAGGGAGAG
RTRAD89nt085325	RTRAD89nt085325_75CG	C/G	75	TGCAGGAGAGTACAGAGATGCCCCTGAGCTGCTCCTTCACATATGCTCACGGGGCAGATCAGAGCCCAAAGGCA[C/G]CCCACCATACCTCA
RTRAD89nt085328	RTRAD89nt085328_15CT	C/T	15	TGCAGGAGAGTAGA[C/T]CTCCAGGAACAGGTTAGGCCACCACTGACAAAGAACATCCAGCATTAGAGATTCAGGAGCCATCTGTGTTCCCC
RTRAD89nt085329	RTRAD89nt085329_17CT	C/T	17	TGCAGGAGAGTAGCTC[C/T]CCAGGAGGAAGGCTGGCTACCCTTGCTCTATACGTTTCATTGATCAAGGCTGGAATCGGCCGTCCTTCATTC
RTRAD89nt085336	RTRAD89nt085336_39CT	C/T	39	TGCAGGAGAGTCACATGTTTACCTGTCTCTGATTGGTC[C/T]ACACCGTGGAGGAAAACATCTTTCTGCCTGTCCCTAGTTTATCCCTCTGT
RTRAD89nt085341	RTRAD89nt085341_51CT	C/T	51	TGCAGGAGAGTCTAAACACTTCTCTGGAACACTAGACATGTTTTCAGGGG[C/T]GTGAGACATGTTTTCAGGGGCGTGAGACATGTTTGGAG
RTRAD89nt085357	RTRAD89nt085357_44AG	A/G	44	TGCAGGAGAGTGGATCAGATGACACAGAAAGACAGACACACGC[A/G]CCATCTCAGAGTTAGTATTTTTCTAACCCATCAAAATGGGCAAGG
RTRAD89nt085364	RTRAD89nt085364_9AT	A/T	9	TGCAGGAG[A/T]GTGGTCTGCTGACGGAGGTGGAGCCTGCGCGACTCTTCAGTAACATCCAGGACATTGTGCGTCTGCACACGGCCCTGTGG
RTRAD89nt085386	RTRAD89nt085386_66AG	A/G	66	TGCAGGAGAGTTTCTCTGAATCAGCCATGACTCCAGGAACCAGGCTAGTCTATCAGGGACTATGC[A/G]AAACCAGGGAGAGGCTCTCAGGG
RTRAD89nt085400	RTRAD89nt085400_14AG	A/G	14	TGCAGGAGATAAG[A/G]CAGGAGCGAGACAGTTTGAAGGACATCGCCCTGCACCTGCCCCAGACTTGCCCCCAGGCCTCGGGGATAGAGGGA
RTRAD89nt085423	RTRAD89nt085423_29AC	A/C	29	TGCAGGAGATACTGTAAAAATATAAACG[A/C]CACATGTAAAGTGTTGGTTCCATGTTTCATGAGTTGAAATAAAATATCCTATAAATGTTC
RTRAD89nt085440	RTRAD89nt085440_46AT	A/T	46	TGCAGGAGATAGCCATTAATTATTACAAACTGTCAATGAAATGTC[A/T]CCAACATAACTATTACTCTGAGGGAAGGGTAAGTGTTTGTTAT
RTRAD89nt085448	RTRAD89nt085448_67AC	A/C	67	TGCAGGAGATAGTCGACAGGTACAAAAATAAACTTCTCAGCTTGTCAAATCATCATTAAAGTTATT[A/C]ATTTTCATAACAAAAAATTATG
RTRAD89nt085465	RTRAD89nt085465_77AG	A/G	77	TGCAGGAGATATTCCAGAACCTGAACTAATGCAAAACACACGTTCTTAGAAAACGCTCAACTCATTAACTACAGAT[A/G]TATTCATAAACG
RTRAD89nt085471	RTRAD89nt085471_23AG	A/G	23	TGCAGGAGATCAAGGAGCCCAC[A/G]GAGGAGGATATGGAGGCCTTCAGGATGAAACGCTCCAGGGAAGACGACCCCATGGCCAACTTCCTG
RTRAD89nt085477	RTRAD89nt085477_65CT	C/T	65	TGCAGGAGATCAGACAGGAGAGAGACAGTCTGAAGGACATTGCCCTGCACCTGCCCCAGACCTG[C/T]CCTCAGGCCTCGGGGATAGAGGGA
RTRAD89nt085485	RTRAD89nt085485_20CT	C/T	20	TGCAGGAGATCAGTCAGGC[C/T]ATCCGAGATGTGCTCAAGAAGAGGGTGAGCTGACACAAACCAAGCCTGAGTGCTCTTCACAGACAGGAT
RTRAD89nt085490	RTRAD89nt085490_32AG	A/G	32	TGCAGGAGATCATAGACTGGCTGACGGCCAA[A/G]GACGAGGAGCTGTCGGAACAGCTGCCCATAGGGGGCGATGTGGGGGCCGTCCAACAC
RTRAD89nt085506	RTRAD89nt085506_53AG	A/G	53	TGCAGGAGATCCCACCTTTGGTCTACCAGCTGCTGCTGCTGGCTGCTAAGGT[A/G]TGTGTGTCTGTTTGTATGTACAATGTCCTATATGTT
RTRAD89nt085507	RTRAD89nt085507_27CT	C/T	27	TGCAGGAGATCCCGTCCCCAACATCA[C/T]GCTATTAAGAGATAGAGACAGAAACCTGCTGCAGGCCGGAGATGCGGTCTCATTTGTCAAAC
RTRAD89nt085529	RTRAD89nt085529_65GT	G/T	65	TGCAGGAGATCTCTGAACATATCAGCCAGGAGATCTGTAGCTCATCACAGGACAGTAGACAACA[G/T]GTTGTCTACATGCCACCACTAGGT
RTRAD89nt085532	RTRAD89nt085532_87CT	C/T	87	TGCAGGAGATCTCTGGCTCACTGAGGAACTCCAAACCATTCAGCACCCTCAAACCTGGCTCCAAGGGCTGAGAGAGAGATGCCCTA[C/T]GT
RTRAD89nt085536	RTRAD89nt085536_87CT	C/T	87	TGCAGGAGATCTGTCTGCTTCACCAAAGGGTATGGCATTAAGCTGCGCTGGAGCATAGACACAGTAGGGTTTTTTTTTTCCTGGAT[C/T]AA
RTRAD89nt085538	RTRAD89nt085538_44CG	C/G	44	TGCAGGAGATCTTCCTCACCAAGGAGAGGTACGGATTCACACA[C/G]ACCTTAAAATATGGATCTCTATAGCCTAGTGGGTTACCAGGTGCT
RTRAD89nt085544	RTRAD89nt085544_80CT	C/T	80	TGCAGGAGATGAAAAAACAGCAACACCGGCAGCATTCAGATCCAGCTAAAACCAGCCCCTGAGAGAATGAAACCGATCC[C/T]CTCGATCAC
RTRAD89nt085545	RTRAD89nt085545_77AG	A/G	77	TGCAGGAGATGAAAACTAAAGAACAGTGTATTGAAATAAATTCTAAAAACTAAACTAAAAATATATTTTTTGGGGG[A/G]GATACTCAGATT
RTRAD89nt085553	RTRAD89nt085553_32CT	C/T	32	TGCAGGAGATGAAGAAGAAAACCCAACTGAC[C/T]ACAGACAACAGCTGGATCCGCCAGCGCACTACCACCAGCAAGGACCCCACTGCCAGC
RTRAD89nt085565	RTRAD89nt085565_79AG	A/G	79	TGCAGGAGATGACAAAACGTTAGACTCAGATTTCGGAGGTCACAGGGTTCTGGCAGTGATGCGACCCCCTGCCTGTCC[A/G]CTCCAATCTG
RTRAD89nt085570	RTRAD89nt085570_9AT	A/T	9	TGCAGGAG[A/T]TGACCCACTCCTGGCCTCCTCCCCTGACTGCCATCCACACTCCAGGCAAGGCTGAGCAAACCCGGTTCCCTATTCCCTCC
RTRAD89nt085573	RTRAD89nt085573_25GT	G/T	25	TGCAGGAGATGACTATGGGCCATT[G/T]GGCACAGACTGAAACAATGACTAGCTTTAAAGGGAGCAGATAAGCATCAAGTAGGTCATTTGAA
RTRAD89nt085579	RTRAD89nt085579_48AG	A/G	48	TGCAGGAGATGAGGAGGCTCTACTACCTAGTCCCTAGCACCTTTACT[A/G]GGTACATTGACTCCTTTACCAAGATGTGTTGTTCAGAGGGC
RTRAD89nt085585	RTRAD89nt085585_58AG	A/G	58	TGCAGGAGATGAGTGTGAATAGCTCAGGTGGTTATTGAAGACTAGGTGATTGAAGGA[A/G]AGGAAAACAAGGATTCTGAGAGATTTAAGAG
RTRAD89nt085592	RTRAD89nt085592_85GT	G/T	85	TGCAGGAGATGATTCAACAGTGGGAGTCACTGATCTAATGAACACAGTCCTTCTCCTGGTGTCATGAACACTCCCACAGACAGT[G/T]TGGG
RTRAD89nt085593	RTRAD89nt085593_85CG	C/G	85	TGCAGGAGATGCACAACAAACCAGTGGTCTTCTTTGTCTTCTACCTCTGGAGCGCTATAGAGATCTTTAGGTGGGTATAGAGAT[C/G]TTTA
RTRAD89nt085597	RTRAD89nt085597_25AG	A/G	25	TGCAGGAGATGCAGACGGACGGAC[A/G]GATGCCTCCAGTAGCCAGATAATCCTCAGTGTACTCCTCAATGGCCTTGGTCTCCGGGCCGGAT
RTRAD89nt085599	RTRAD89nt085599_42AC	A/C	42	TGCAGGAGATGCAGATTGACTGCCCCAGTAGCCAGAGACTC[A/C]TATGTTCTCCTCAATGGCCTTGGTCTCCTGGCCTAGATAGAGAATGT
RTRAD89nt085619	RTRAD89nt085619_85AG	A/G	85	TGCAGGAGATGCTGGCTAAGACTGGCCAGAACAGTGAGGGGGTGAGTACTGTGCTTCTACCACAGCATCCATACACACACTCCA[A/G]ACGT
RTRAD89nt085643	RTRAD89nt085643_38CT	C/T	38	TGCAGGAGATGGGAGTGGAGAAGGCAGCAATGGACAT[C/T]GGTGTGTTCATGAAGCTGCAGAAGCGTGTTCGAGAGCTGGAACAGGAGAGG
RTRAD89nt085681	RTRAD89nt085681_70CT	C/T	70	TGCAGGAGATGTTGGCTCACACGGTGCCTAACAACGAAGGGGTGAGTATTGCTGCATTACCTGTGTACA[C/T]AATCACTGTATAGCCTACC
RTRAD89nt085683	RTRAD89nt085683_78CT	C/T	78	TGCAGGAGATGTTTCCTCCCACATTCTCGAGAAGATACTGTACGTCTGCTCTCAATTTATACTTCAAATATACAACA[C/T]ATGTGATTACA
RTRAD89nt085688	RTRAD89nt085688_80CT	C/T	80	TGCAGGAGATTATCGCGGCATAAACCATTCCGTCTGGCCGATTCCTTTAGCAACCTGATTTTTTTAGCTCTGAACAGGA[C/T]TAAGCCGAA
RTRAD89nt085710	RTRAD89nt085710_22GT	G/T	22	TGCAGGAGATTGGTGGGAAGA[G/T]TAGGAGAGGAGGGCAGAGCTGGTAGGGTCGTAAGTGCTGATAGGGCACACCTGTGAAAGCTCAGCTG
RTRAD89nt085722	RTRAD89nt085722_66CT	C/T	66	TGCAGGAGATTGGTGGGCGGAGCTGGGAGGGTCGTCAGTGCTGATGCTGACCTGTGAAAGCACAG[C/T]TGTGGCATAAAGTCCCTGTTTCC
RTRAD89nt085739	RTRAD89nt085739_72CT	C/T	72	TGCAGGAGATTGTATTCCGCTTGCTCGCAATGCTTCACCCCCTTGGGGAACAATACAAAAACACAACCATG[C/T]TATAAGTGGAGACCCCA
RTRAD89nt085747	RTRAD89nt085747_21AC	A/C	21	TGCAGGAGATTTGACACGAA[A/C]TCAGGTATTTATGCCTCCGCTCCATCCCTATTCTAAAGCCAGTCAGTAGCAGATGATGGTGATGTCAA
RTRAD89nt085750	RTRAD89nt085750_32GT	G/T	32	TGCAGGAGATTTGATTCTGCAGTTGTCCTAA[G/T]GGTGGTGCTATTGGATCAGTAGGATCAGGTTCGACCAATGAGATCACCTCTGTTTCC
RTRAD89nt085752	RTRAD89nt085752_49AG	A/G	49	TGCAGGAGATTTGGAGGGCAGAGCAATGATCAGAGAGCCTGCGACATT[A/G]GTGATAACCAACGCCACAAGATCAGACTCAGCCAGTTACC
RTRAD89nt085784	RTRAD89nt085784_25AC	A/C	25	TGCAGGAGCAAAGAACAGTAGGCA[A/C]CATAACAGCAGGTTGGACAACACACCCATATCTGTCTAATAAATGTATATTATCTAAATGATTT
RTRAD89nt085797	RTRAD89nt085797_22GT	G/T	22	TGCAGGAGCAACAGACAGAAC[G/T]GCAGTCCCGCCAAGAAGAAGGGGAGGAAAGAGGAGGAGGAGATGAGTAAGGTAAGAAAGGAGGTAGG
RTRAD89nt085801	RTRAD89nt085801_77AT	A/T	77	TGCAGGAGCAACAGGTGAGGGAGAGAGGACCCCCAAAAACAAAATGACTCAATCCAGAATAAATATTTATTTTAGT[A/T]TAATTATGTAAT
RTRAD89nt085807	RTRAD89nt085807_23AG	A/G	23	TGCAGGAGCAACCTCAATAGAT[A/G]CATTTGGTTGCTGCAGTCTCAAAGCAATTGGCCAGCCAGTTTAAAATCAGCCCAGCCTTTTCTTAT
RTRAD89nt085808	RTRAD89nt085808_59AC	A/C	59	TGCAGGAGCAACCTCAATAGATACGGTTGGTTGCTGCAGTCGCAAAGAAATTGGCCAG[A/C]CAGTTTAAAATCAGCCCAGCCTTTTCTTAT
RTRAD89nt085809	RTRAD89nt085809_82AC	A/C	82	TGCAGGAGCAACTACTAGGCATTAAAAGACTGCTGAAAGCATGCAGATTATCTGAGGGGTAAAGACATCCACTTAATGATT[A/C]TCCCTTC
RTRAD89nt085829	RTRAD89nt085829_56GT	G/T	56	TGCAGGAGCACAAGGACACAGGGAGAGTGCATTAGTGTGTGAATCACTCACAACA[G/T]ATTTAGGACACACAATATGGTATTGCATTTGAG
RTRAD89nt085835	RTRAD89nt085835_17CT	C/T	17	TGCAGGAGCACACAGA[C/T]AACACAGACAGAGCAGAGGTCAGGGCAAGACAGGAGGAAAGAGAAAATCTCCATCTTGGGGTAAAACAGACT
RTRAD89nt085839	RTRAD89nt085839_9CT	C/T	9	TGCAGGAG[C/T]ACACCGCATTCAGTTGCAGGCCGCAGTCCAGCTGAACTGTTGAGCTGTCAGCCCGACATGCAGCCAGAACCTGAACCGAC
RTRAD89nt085863	RTRAD89nt085863_24GT	G/T	24	TGCAGGAGCACATGCACAATTTA[G/T]AGGGAACATTGGTCATATGAGGACGGTGTTCTGCTATGGATTTTCTTCACGATAGACAAATATGG
RTRAD89nt085871	RTRAD89nt085871_68CT	C/T	68	TGCAGGAGCACCATGTTCTGGTCACATTATGTCTGACTGAGGGTAGAACCATGTACAAGAAGACATG[C/T]CAGGGACATTGTATTACACTC
RTRAD89nt085881	RTRAD89nt085881_41AT	A/T	41	TGCAGGAGCACCCCGTCGTGATCCGAAAAGAAAACAGGCA[A/T]CAGCCGCCCAGACAACTTACCCAAAGACCTGGGTACAAAAATAGTCGA
RTRAD89nt085893	RTRAD89nt085893_49AG	A/G	49	TGCAGGAGCACCTGAGACAACAAGAAACCAAACAAACAATAATGTAGC[A/G]ACCTTAGCATCACACCTAGAGACCTCTTTGGCTTGGATCA
RTRAD89nt085901	RTRAD89nt085901_7AT	A/T	7	TGCAGG[A/T]GCACGCATGTTCCTCCTGGCCATCTCCTCTGAGGCCTTCGCCGTCTCCCTCTTTGTCATCACATGGTACGGGTTCAGGCCAA
RTRAD89nt085923	RTRAD89nt085923_44GT	G/T	44	TGCAGGAGCACTGACTGGGTGTGCAGCCAACGACATAGAGGAA[G/T]TTATTTGTAAAACTTTTCTACCAAATGTACTGTCTGTTCATGGAA
RTRAD89nt085924	RTRAD89nt085924_62AC	A/C	62	TGCAGGAGCACTGACTGGGTGTGCAGCCAAGGACACAGAGGAGGTCATTTGGAAAAAAATT[A/C]TACCACGGTAAATTTACCGCCTGTTCA
RTRAD89nt085927	RTRAD89nt085927_19CT	C/T	19	TGCAGGAGCACTGGAGAT[C/T]ATTTCCTCGACAACAATGAGGCAGGCTGTTGACAAAGTTGACCAGACATCTGTGGTGCTGTCTGAAACAA
RTRAD89nt085963	RTRAD89nt085963_55CT	C/T	55	TGCAGGAGCAGAGAGGGTAAGCTACATCTCTACTAACTCAGGTTGGCAGGTGAG[C/T]CGAAGCACTCCCTCTTTCTCTGTCTCTCTCATAT
RTRAD89nt085965	RTRAD89nt085965_35AG	A/G	35	TGCAGGAGCAGAGATAAGAAAACATTTTCACAAC[A/G]AACCAGCCAAAAAGCTGGCCCAACCATTCCACTGGACCTCTTTTTGTTCATTCA
RTRAD89nt085974	RTRAD89nt085974_82AG	A/G	82	TGCAGGAGCAGAGTGGCAACGATGAGACAGACATGCAGGTGATGAGGGCTCATACTGAAACACTACTGGACACACTGAGAG[A/G]CATTGCC
RTRAD89nt085980	RTRAD89nt085980_89CT	C/T	89	TGCAGGAGCAGATCAGACAGTGGTTTATCGAGTGCCGGTGAGACAGGCAGGCAACAGGGAAGTCTGTCTTCTTTCACAGTAGCTGTTT[C/T]
RTRAD89nt085987	RTRAD89nt085987_66AG	A/G	66	TGCAGGAGCAGATGGGCTAGCGCTGGTGTGTGTGCGTGCATGCGCCTGCGTGTATGTGTGAGCCA[A/G]GGGATTTGGGCTTCTGTAGACAG
RTRAD89nt085989	RTRAD89nt085989_65AC	A/C	65	TGCAGGAGCAGATTTATCTGAACCGGACTCTGCTCACCCTGGTGTCCAGCCAGCATGTGCTGCC[A/C]TTTGACGATAACATCTGCCTCCGC
RTRAD89nt086017	RTRAD89nt086017_29AG	A/G	29	TGCAGGAGCAGCTAGGGGAGCTCCGGAA[A/G]CATCTGTTAGAGAGCACCAATGACATGGCTCCTCTCAAAGTGTGGGAGCTTCAAGGTACT
RTRAD89nt086018	RTRAD89nt086018_10AG	A/G	10	TGCAGGAGC[A/G]GCTCACTGCTTTGATGACATCATACAGCACATTAACAGACAATAACAGCTCAAAGACAGAACTACATGAGGGGGGGCAG
RTRAD89nt086021	RTRAD89nt086021_80GT	G/T	80	TGCAGGAGCAGCTCCAAGACCACAAGGCCCAGCTAGAGAACAAGGAGAAGGGCTGTGCAGAGCTCCAGGCCAGGGTGGA[G/T]GCCCTGGAG
RTRAD89nt086022	RTRAD89nt086022_38AG	A/G	38	TGCAGGAGCAGCTCCCCCACACTCAGATTAAATCTGA[A/G]CCTGTGGATTATGAGTTCAAGCCGGTGGTGGTGGCGCCTAACGGGGCGGTG
RTRAD89nt086024	RTRAD89nt086024_73AC	A/C	73	TGCAGGAGCAGCTGAATGGGTTTGCTGCTGAGCGGGAATTGCTACTGAACGAGAACGGGGCGAACCAGGAGG[A/C]GCTAACACGGCTAGCG
RTRAD89nt086036	RTRAD89nt086036_13AG	A/G	13	TGCAGGAGCAGG[A/G]ATGTGCATTCCAGCACAAGCTAGAGCTGGGTTGTGGATCTTGATTAGTAGGAGATGGGAAATCTGCAGGCAAGAAG
RTRAD89nt086040	RTRAD89nt086040_76AG	A/G	76	TGCAGGAGCAGGACTAGCACTGTCAGGGCTCCACGGCACACCAGACTAGATCTGTGAAAGTGTTTAACCCTGAGC[A/G]CACACACACACAC
RTRAD89nt086045	RTRAD89nt086045_48CT	C/T	48	TGCAGGAGCAGGAGGCGGAGAGTCTGAAGAGCTCCAGCGCCCTGGAA[C/T]ACCTGCAGATCACCAACTCCAGACTCAAGGTCAGGCTGTCT
RTRAD89nt086048	RTRAD89nt086048_50AC	A/C	50	TGCAGGAGCAGGCAGTTCCCACAGCCTGACACAGACACCACTAGAGGGC[A/C]CAACACTGCTGCAATAGGGAGGTCAGGGGTTGAAGTGAA
RTRAD89nt086051	RTRAD89nt086051_73GT	G/T	73	TGCAGGAGCAGGCTACAAACCAGCTAAAACTGGTGGTGAGTAGAAAACACTTACTGCAAAGCCCTCCTCTAA[G/T]AATTGTCCCTTAGCTG
RTRAD89nt086067	RTRAD89nt086067_41AG	A/G	41	TGCAGGAGCAGGTGATCAGACTGAGGAAACTACACCACCT[A/G]CTGGAGATCATGGTGACCTGCAGCACCTTCCTGTGCCTGCCGTACGAC
RTRAD89nt086083	RTRAD89nt086083_27AG	A/G	27	TGCAGGAGCAGTAAACTAGTGGACCA[A/G]TACAGAACCCTGCATCAGTAGTAAACTAGTGGACCAATACAGAACCCTGCAGCCAGGAGCAG
RTRAD89nt086096	RTRAD89nt086096_7AT	A/T	7	TGCAGG[A/T]GCAGTCAGCATGCCGGGGAGGGGGCCAAACCATTACACCTAGAGATAAAACAGATCTGGATGGGACCAAACCATTACACCTA
RTRAD89nt086098	RTRAD89nt086098_18CT	C/T	18	TGCAGGAGCAGTCCTCA[C/T]ACCTGAACCAGGAGAGGGAGATGTAGGTATCTGGATGGCTGGCTGTGTCTTTGATCCTGTTTGGGTGCTTG
RTRAD89nt086109	RTRAD89nt086109_10AG	A/G	10	TGCAGGAGC[A/G]GTGTCGCCCCAAGGCAGAGTTTAACCTCCGTAAACTGGACTGCAAGGTGCCCTCCAAGGCCAGAGTAATACACAAGTCC
RTRAD89nt086117	RTRAD89nt086117_51CG	C/G	51	TGCAGGAGCAGTTGGTGTATAACTGGCTGGGATGTGGGAGTTAATTGCTG[C/G]TATGGATGGAAGGTGAGACGCTGCAGGGGTGGAAGTCA
RTRAD89nt086118	RTRAD89nt086118_25AT	A/T	25	TGCAGGAGCAGTTGTGTTTGGCCT[A/T]CACACACACCTACATTCACAGCTACTGTACAGATGCCAGCTCTGGCAGGATGTGTTCTGAATGT
RTRAD89nt086147	RTRAD89nt086147_29CT	C/T	29	TGCAGGAGCATCCTGACCCCCCACGATC[C/T]TAGTGTTAAGAGGAGGGGTTCCGCACACTAACAGCGAAAGAGAATGTTGGGTTATTTGGA
RTRAD89nt086148	RTRAD89nt086148_64AC	A/C	64	TGCAGGAGCATCGGGAGGTGTTGGGTCGTGGTGTAGGGACTCTTGGATGGATGCTTGGATTTT[A/C]CACTGTATGGGTCCCCTGACACAAG
RTRAD89nt086155	RTRAD89nt086155_87AC	A/C	87	TGCAGGAGCATGATGGATTTTAGCCTGATCTTAACAGACACCCTGCACAACGCAGGTTGGGTTTCCAACCAGTTAATGTTCATTGT[A/C]CT
RTRAD89nt086171	RTRAD89nt086171_14GT	G/T	14	TGCAGGAGCATGT[G/T]ATATCTAACAGTGCCTTTCAGACTATGTGGCATTTGCTTGTTCTCTCATAGTTGAATGATTGTTTGATTATTCTT
RTRAD89nt086178	RTRAD89nt086178_63AG	A/G	63	TGCAGGAGCATTCAAAAGTTTTAAACAGTAATTAACACATCAATAGGCAAAAAGTAGAGAAT[A/G]TAAAATGTTGTTTTTAAAAGGTGTCA
RTRAD89nt086181	RTRAD89nt086181_10AG	A/G	10	TGCAGGAGC[A/G]TTCAATCTGGAACTGCATCTCTAGAACATCCATCTCCTTCAACAGCTGAGAGGATACTGAGGAGAGAGGGGGAGAGAGA
RTRAD89nt086185	RTRAD89nt086185_37AG	A/G	37	TGCAGGAGCATTTTTAGAATCAATAAAGCTCCCCAT[A/G]AACATGCTTCTGTCTCCCTCATCTCGCTCTCTGGTTTAGTAGGTTCTCATGT
RTRAD89nt086195	RTRAD89nt086195_79AG	A/G	79	TGCAGGAGCCAAGGTATGTTAAAGCCACACTTCTTAGTTTGTGCATAGCCTTAAAAAGTTGTCCCCTGCACTCTCATC[A/G]AACAAGGTGT
RTRAD89nt086196	RTRAD89nt086196_61CT	C/T	61	TGCAGGAGCCAATGACAATCAGTTAGAGCACCTATGGGAAACAACTTGCAACATAATTGT[C/T]CGCCATTTTCTTTAAATCTGCATGGATA
RTRAD89nt086199	RTRAD89nt086199_67AG	A/G	67	TGCAGGAGCCAATTTGTTGTCCGCTGCACCTCACCTTCAACACAGAAGAGCCAGATAAAAGCTGTG[A/G]GGTGTCTTGTCAAAGGAAGCCT
RTRAD89nt086202	RTRAD89nt086202_9CT	C/T	9	TGCAGGAG[C/T]CACAGGCACAAACGTAATATACTCTGAACATACTCTACTCCCTAGTACAGTGACCCTGCACTATGGCCACCCAGGTCACG
RTRAD89nt086203	RTRAD89nt086203_21CT	C/T	21	TGCAGGAGCCACAGGGCGCA[C/T]GTGATGCACGTCGGATGAATATCTGTTTACAAGCCACTGAAAGCCGCCACACAAAGGCTGGAGTGACT
RTRAD89nt086205	RTRAD89nt086205_82GT	G/T	82	TGCAGGAGCCACAGTATACAGCAGTTCCAGTAGGTAGTGCTGGTGGTGTGGGCTGGGCAAACTAAACTAAACAAGCATCTG[G/T]AACCCAT
RTRAD89nt086215	RTRAD89nt086215_13CG	C/G	13	TGCAGGAGCCAC[C/G]TCATTGGGAGAGAGCTCCTCACGCTCACAGCAGGAGAAGGAGGACCAGCTGTCTCGCAGGTACCCTAACAATGCAG
RTRAD89nt086219	RTRAD89nt086219_49AT	A/T	49	TGCAGGAGCCACGGTTATCGCCTTCTGGAGAGAATGGCAACAGGCATA[A/T]ATATGACTAGAACTTTATACAGTCGTGGAAACAACGGTTA
RTRAD89nt086248	RTRAD89nt086248_26CT	C/T	26	TGCAGGAGCCATCATTGCAGGCGGC[C/T]GGGGAGCAACTCTTCCCCCCCAGCCTCTTCCCCAGGCCCAGTTCAGACAGCTTCAGCCCTAAA
RTRAD89nt086254	RTRAD89nt086254_80AG	A/G	80	TGCAGGAGCCATTCTGCAAGATTAAGAGTTAACTAAGTGCAGACTCTGCTTTCTTTGTCCATTTGCAAAGCCCAATGCT[A/G]CAAAGAGGC
RTRAD89nt086256	RTRAD89nt086256_14GT	G/T	14	TGCAGGAGCCATT[G/T]AAATCGCTTTCAATGGCTACAAACGTTTTTTTCAAAGAATACAAATCGCTTTCTACTTTTTTTCTACACGTGAGA
RTRAD89nt086259	RTRAD89nt086259_70AG	A/G	70	TGCAGGAGCCCAAGCCATGGATTGATTAGCCATATTGGAACTGACTTGCTGTTCGGAATTAGAGGCCAC[A/G]TCTCTGCTGCTGCTAATCT
RTRAD89nt086275	RTRAD89nt086275_35CT	C/T	35	TGCAGGAGCCCAGCTGTGAGAAGGGTTGCCAGGT[C/T]ACCAGTGAGCAGATCAAAGCTGACATGAAGGCTGCAACTGAGGTCCCTGACAAA
RTRAD89nt086294	RTRAD89nt086294_68CG	C/G	68	TGCAGGAGCCCCGTCAGCCCCGACTCTCACAACACCTCGCTCCTTTACTGGGCCGTGACAGGGGGCT[C/G]AGGGTGTTATTTTCATCAATT
RTRAD89nt086296	RTRAD89nt086296_36CT	C/T	36	TGCAGGAGCCCCTATGGAATCTGGCCTCTCAATCT[C/T]TACACCTCTTTTCTGATTAAGATCATCTACAAGGATCTGATTCCAAATACAAA
RTRAD89nt086320	RTRAD89nt086320_12AG	A/G	12	TGCAGGAGCCG[A/G]GTCACTACAGGGCAGGGCTGGTACCTCAGGGGCAGCAGAACCAGGCTGGGGAGACCCGGGGTCCCGCGTCCCTCCAA
RTRAD89nt086323	RTRAD89nt086323_69AC	A/C	69	TGCAGGAGCCGGGACAGGTGGAACAAAAAGCTGGTGAAATGATGTGTCATTCAAATACCATTGGCCAG[A/C]TAGCTAGCAAATAAACATGA
RTRAD89nt086327	RTRAD89nt086327_7AC	A/C	7	TGCAGG[A/C]GCCGTCCTCTACCCATAACAGCTGGCATTGCCACAGACAGACAGAGTGCTTGCTTTGGTCTAGCAGGGTGGTGTTCTGTGTG
RTRAD89nt086328	RTRAD89nt086328_65AC	A/C	65	TGCAGGAGCCGTCTTTAATGGACTATGGAGCGTTGTGTTTTCTGCTGTAGCAACAAATCTTTCA[A/C]CCCAACATCCAATCTCCAACATAG
RTRAD89nt086330	RTRAD89nt086330_85AG	A/G	85	TGCAGGAGCCGTGTGTGTTGTGTTCCAAAGGCATCACTGTAGCTGTGGAGGCACTTCCTCAGGGCACATTGGTCTGTTTGCTGT[A/G]GCCA
RTRAD89nt086334	RTRAD89nt086334_79GT	G/T	79	TGCAGGAGCCTAGATAGTTACACTTGCCCCATTAAGCCCACTTCCATCTTTGGAATCAAATAACAGGCAAAAAATAAT[G/T]ACATTTTCTG
RTRAD89nt086337	RTRAD89nt086337_43AT	A/T	43	TGCAGGAGCCTAGTCTAACTTTCAGGTGGCTAAACCCCCCTA[A/T]CCATTCATTTGTATTCACCTTACGACTCTAGTCTTCCCAAGATGTC
RTRAD89nt086363	RTRAD89nt086363_35AG	A/G	35	TGCAGGAGCCTCTACTGTAACTAGCAGACCCTTC[A/G]GGAGACTCTACTGTAACTAGCCGACCCTTCAGGAAACTCTTCTGTATCTAGCAG
RTRAD89nt086400	RTRAD89nt086400_72AC	A/C	72	TGCAGGAGCCTGTTATTCTGCATGGGGCCATAGGAGGGGAAGCGGAGGCTGAACTTTATAATTGTCAGACC[A/C]AGCTTCCTCTCAGCTTT
RTRAD89nt086408	RTRAD89nt086408_26AG	A/G	26	TGCAGGAGCCTTGCTTTACAGTGGA[A/G]AGTTAACACAAAGGAGAGCTCTCTCTCCAGATCGGAAGAGCGGTTCAGCAGGAATGCCGAGAC
RTRAD89nt086442	RTRAD89nt086442_63AG	A/G	63	TGCAGGAGCGACACATCTAGAAACAACAAAGCGCCCCCCAAAAATGGGATAGGCTCACTACG[A/G]TTTCAAACACAAACCCCATACGGAAG
RTRAD89nt086445	RTRAD89nt086445_69CG	C/G	69	TGCAGGAGCGACACCTCACTATAGTGCTGGAGGTGACCACAGGCAGTTGCTGCAGTGCACAGACAAAC[C/G]AAAACAATTAAGGGGCAATC
RTRAD89nt086450	RTRAD89nt086450_24GT	G/T	24	TGCAGGAGCGAGAAAGAGCGAGA[G/T]AATCTAGAGCCTACATGGGGAGAAGGGGGCGGGAGAGGGGTAGTAGGAAAGATGGGAGAGCGAGG
RTRAD89nt086469	RTRAD89nt086469_53AG	A/G	53	TGCAGGAGCGCAGTCCTAAGATAGAACGAGCAGCGCTCGACGGGACAGAGAG[A/G]GAGGTGTTGTTCTTCAGTGGCCTGGGGAAGCCCGTT
RTRAD89nt086474	RTRAD89nt086474_9CT	C/T	9	TGCAGGAG[C/T]GCCCCATTCTTCCTATAGAAATGGCTGTAGCTCTGTGCAGACAGATGACTGGCGTTAGGAGGCAGGGAGGCTGTACCATT
RTRAD89nt086477	RTRAD89nt086477_28AC	A/C	28	TGCAGGAGCGCCGTAGGTGGTGCCCAC[A/C]CGCTTGTCCACAAAGCTTTCCACAGTCCGCTGGAAAGAAAGAAAGATTGGGTTGAGTGTTT
RTRAD89nt086508	RTRAD89nt086508_24AT	A/T	24	TGCAGGAGCGGACAGGAAGTATA[A/T]AGTGCAGCTAAACATGGAAATAAGGGAGCGCACACTGACTGACGGGGTTCAAAGGTTATCTTTTC
RTRAD89nt086510	RTRAD89nt086510_79AC	A/C	79	TGCAGGAGCGGACTCCAGTAAAGATGAGGTCAAGCGTATTGCCTACCTTGTAAGTTGTTGGGGATTGGGTAAGGGTGA[A/C]GTCAAGAGAG
RTRAD89nt086513	RTRAD89nt086513_28CT	C/T	28	TGCAGGAGCGGAGCCCGAGTCCAGTCA[C/T]GTGGTTCTCCACCTCCCACAGGCCGTGTCATAAGTAACTCCTCGCTCCTGACTGGCTGCGA
RTRAD89nt086521	RTRAD89nt086521_12AG	A/G	12	TGCAGGAGCGG[A/G]TTTTTTCGTTGTTGGAAAGAGGGATGGGAGATTATGTCCCTTTATCGATTACCGGGGTTTAAATAACATTACCATCG
RTRAD89nt086528	RTRAD89nt086528_43CT	C/T	43	TGCAGGAGCGGGACAGAAGTGTTAACAATGACTGTTATATGG[C/T]GTTACAAAGAGGATGACTTTCCCATTCTCCAGGAGCCAACAGATGG
RTRAD89nt086546	RTRAD89nt086546_69GT	G/T	69	TGCAGGAGCGGGTTTTTTGTTGTTGGAATGAGGGATCGGGGATTATGTCCCTGTATCGATTTTAAAAA[G/T]ATATATATTTCACCTTTATT
RTRAD89nt086557	RTRAD89nt086557_68CG	C/G	68	TGCAGGAGCGTATTCAATTCAGCACCCTTTGTTAAATCCCTTCCCATGATGCTTCAGCTTCAATTGT[C/G]CACAGAAAACAAGGTGCCTTA
RTRAD89nt086560	RTRAD89nt086560_23CT	C/T	23	TGCAGGAGCGTCGTCGGCCCTT[C/T]GTGGAGAGCCTGCGTAGCTATGGCGACTCCCTGATGCTCCTGCCAGCCTTCTCGTACGGCCACAAC
RTRAD89nt086569	RTRAD89nt086569_87AC	A/C	87	TGCAGGAGCGTGGCCACCTCCCTCTGGTGCTGCCGTTGCAGATCCCCCACCAGCTTCTGGTGTACCTCCTCCATGGCAGTGAAGCC[A/C]CG
RTRAD89nt086579	RTRAD89nt086579_27CT	C/T	27	TGCAGGAGCGTTCCTTATCATATTTT[C/T]GTCCGTCTTCAACCTCTCCATCAGAGGCTGCCAAACACAGAGACGCTTCCCCTCCTATGAAT
RTRAD89nt086591	RTRAD89nt086591_70CT	C/T	70	TGCAGGAGCTACACAAAACGCAGAAATAAAAATATAATTCATGCCTTACTTTTGACGATCGATATATAT[C/T]CAAAATGTCCAATTATTTG
RTRAD89nt086617	RTRAD89nt086617_77AC	A/C	77	TGCAGGAGCTATGGAGGTGTACGAGAACAAAATTGGCTGCAACACAACATGCCAAAAACACATTTTCCTCTGACAG[A/C]AAATCATGACAA
RTRAD89nt086618	RTRAD89nt086618_44CT	C/T	44	TGCAGGAGCTATGTCTGAACCAGATACACAAGGGGCCTCCTAC[C/T]CCAACGAGCAGGGAGAGCAGGGGTAAGGCCTCATCCTACCTCCTT
RTRAD89nt086622	RTRAD89nt086622_31AT	A/T	31	TGCAGGAGCTCAAACCCTGGCAGGGGGAAC[A/T]TCCTCACACTACCTGCTGTCCCCCCAAATGGCATCGGGGCCCTACAGAAATAAATGGG
RTRAD89nt086629	RTRAD89nt086629_40AT	A/T	40	TGCAGGAGCTCAACGTGGCCTACAACAACATCGGGGACA[A/T]CGCTGCTCTGACCCTGGTGTACGCCTGCAGTGAGCACCTGAGCATCCAC
RTRAD89nt086630	RTRAD89nt086630_24CG	C/G	24	TGCAGGAGCTCAAGATAGGAGGT[C/G]AGTCCAGTGCTGCTTCTAGTCATTTAGTAGTCTAGTCTCATCCACCAGCCTTGTACTGAACAACA
RTRAD89nt086644	RTRAD89nt086644_9CG	C/G	9	TGCAGGAG[C/G]TCACGTGCCAGGTTTCTAAAAAGTAAACAAAAACATGAACGTTGAATGTCCGCTAGCTATTTTGTTTGGTTACAGCTATT
RTRAD89nt086652	RTRAD89nt086652_74CT	C/T	74	TGCAGGAGCTCAGGCGGCTCATGATGTGCAAGGAGAACATGAAGCTCCCCCAGCCACCAGAGGGCCAGATCTA[C/T]ACCAACTGAGCCCAT
RTRAD89nt086657	RTRAD89nt086657_35CT	C/T	35	TGCAGGAGCTCAGTCTTCGTGGCAACCCCCTAGT[C/T]GTGCGCTTTGTCAAGGAGATGACCTACGACCCCCCATCACTGCTGGAGCTGGCG
RTRAD89nt086664	RTRAD89nt086664_34CT	C/T	34	TGCAGGAGCTCATTAAATTCTGCCTGTCCGTTG[C/T]AAACGACCCAGTATGATCGGCACATTGGAGCTTTGAATCATATCATCAGTGGCCG
RTRAD89nt086684	RTRAD89nt086684_69AT	A/T	69	TGCAGGAGCTCCGCTCCCGTCTCTAACTCTGACAGAAACTCCTGCTGGAAGCTGTGGCCAATCAGCAG[A/T]GTCTCCGGGCCCAGGTGCCT
RTRAD89nt086687	RTRAD89nt086687_58CT	C/T	58	TGCAGGAGCTCCTCTATTCTCCTATTCCCTCCAGGAGCTCCTCTATTCTCCTATCCC[C/T]TCCAGGAGCTCCTCTATTCTCCAAGCCCCTC
RTRAD89nt086698	RTRAD89nt086698_33AT	A/T	33	TGCAGGAGCTCGCTACAGCTGAAACAGAAAGC[A/T]CCTCAGACCTGACAGAACAGCCAGGTATAGGGCTAACAAAGAAGTCACAATCACTG
RTRAD89nt086699	RTRAD89nt086699_37CT	C/T	37	TGCAGGAGCTCGCTACAGCTGAAACAGAAAGCTCCT[C/T]AGACCTGACAGAACAGCCAGGTATAGGGCTAACAAAGAAGTCACAATCACTG
RTRAD89nt086706	RTRAD89nt086706_20CT	C/T	20	TGCAGGAGCTCTACTGCTC[C/T]GTGTCAGAGAAGAGCCTCCTTCATCTCCTCCTCCTGAAGAAGCACCAGGAGAAACAGCTCCTACTGAAG
RTRAD89nt086714	RTRAD89nt086714_83AG	A/G	83	TGCAGGAGCTCTGCCCCCATCTCCAATTTCATGCTTGAAACTGTGGCCAATCAGCTGCGTCTCCAGTCCCAGGTGCGTCTTG[A/G]CGATTC
RTRAD89nt086725	RTRAD89nt086725_78CT	C/T	78	TGCAGGAGCTCTTGCTTTCAGACTGATGATAAGGATTTGTACTCAATCCACCAATGATAGGCCTATGTACCCTTACT[C/T]CAACAAATCCT
RTRAD89nt086728	RTRAD89nt086728_50AC	A/C	50	TGCAGGAGCTCTTGGGGGAGGAGAGGAGGAACAAGAACGGTCCCCGGGT[A/C]GATCCTCTGGAGAAGGTGAGGAGAGACCACCACAATGGA
RTRAD89nt086742	RTRAD89nt086742_65AT	A/T	65	TGCAGGAGCTGACCCAATGTTCTTACCAACTGAGCCAGCAGAGCCACACAGAGCCACATGATAC[A/T]GTTATGGTATAATACATTCCTCTT
RTRAD89nt086748	RTRAD89nt086748_86CT	C/T	86	TGCAGGAGCTGAGCAAGGGCAACCGGGGAGAGCTGATCCCCATCTCCCCTGGAGGAATCACTCCACCCTCCATACTGACCCGCCG[C/T]AGC
RTRAD89nt086749	RTRAD89nt086749_86CT	C/T	86	TGCAGGAGCTGAGCCAGAGTGGCACAGTCTTTGTACTCCCTGGGTCAAGACAACAGAGTGGGCAACAAACAGGCTGTTAGCTTTC[C/T]ATC
RTRAD89nt086750	RTRAD89nt086750_36CG	C/G	36	TGCAGGAGCTGAGCCAGAGTGGTACAGTCTTTATA[C/G]TCCCTGAGTCAAGTAGACAACAGACAGGCTCTTAGCTTTCCAACAGACAACAG
RTRAD89nt086752	RTRAD89nt086752_26CG	C/G	26	TGCAGGAGCTGAGGGAGTCCAAGCG[C/G]AGGCACGAGTCTCGCATGGTGGAGATTGACAGTGCAGGAACAAAGCAGGATTACGAGAGTAAG
RTRAD89nt086754	RTRAD89nt086754_65GT	G/T	65	TGCAGGAGCTGATATTTCCTGGCAGCTGAATATGGATGTGTGGTGAGTTATTGGGTTGAGAGCA[G/T]ATGACTCACACTTGGCATAGGGCA
RTRAD89nt086759	RTRAD89nt086759_33AT	A/T	33	TGCAGGAGCTGATGTGAGTCTAAATCAAGTTT[A/T]ATCTTTGTCCTCTAACCCTTGACCTCTAACCCCTGACCTTTATCTTTAAACGATAA
RTRAD89nt086773	RTRAD89nt086773_88GT	G/T	88	TGCAGGAGCTGCCAGCACCTAGCTGGGGCAGCAACAGCAACCTGGGTGTGTGTGTGTGTATATACATGCATGTGATACGTAACGGTG[G/T]C
RTRAD89nt086787	RTRAD89nt086787_17AG	A/G	17	TGCAGGAGCTGCTCCA[A/G]GGGGGAGACGATGAGGGAGGCCTGGCTCTCCCTCAGCAGGTCCATGAACACCACCTCTTTCTGCAGGGCCAG
RTRAD89nt086796	RTRAD89nt086796_66AG	A/G	66	TGCAGGAGCTGCTGCTGGATGGCCATGTGCTGAGCAGCTAGCTGCTGTAGGGGAGTGGGGAAGAG[A/G]TACACATGAGGCCTCAGCAATAC
RTRAD89nt086820	RTRAD89nt086820_29AC	A/C	29	TGCAGGAGCTGGATGATGCTTATGAACG[A/C]TACCGTCGGGAGTCCGACCCTCTCCAGCGGCGCAGAATGCAGCTGTCCATCCAGAGAGCG
RTRAD89nt086826	RTRAD89nt086826_41AT	A/T	41	TGCAGGAGCTGGCCGTCAGCAGGGAGAAGGAGAACCACGC[A/T]CTGAGCACCAAGCTCAGAGGTGCCCAGGATGCCATAGCTCAGCTGAAG
RTRAD89nt086838	RTRAD89nt086838_9CT	C/T	9	TGCAGGAG[C/T]TGGGATCGTTTATGCTAGCGCAGTTAGCAAGGGTGAGTGAGAGTGATAGGAAGGCTGGTGTTAGCATTATATAGATAGGG
RTRAD89nt086846	RTRAD89nt086846_40CT	C/T	40	TGCAGGAGCTGGTCAAGTACTATACCCGTGAGTTAAAAA[C/T]GACCACGAACATCAAGGTTATATATTTGAGGTTAAAGTTCATATGACCA
RTRAD89nt086864	RTRAD89nt086864_56GT	G/T	56	TGCAGGAGCTGGTTTCACCTTTCCAGAGGACAAATCAACAAATGCGGAATCACCA[G/T]AAACTCCACTCCAAAGAGCAAGAAGAAAATACT
RTRAD89nt086883	RTRAD89nt086883_75CT	C/T	75	TGCAGGAGCTGTCTGAGTACATCCCCATGGAACGCCTGCAGATTCCCGACAGCATCCGAGAGTGAGTGACTGGG[C/T]TCTCGAGAGCTATA
RTRAD89nt086885	RTRAD89nt086885_64CT	C/T	64	TGCAGGAGCTGTCTGGGGACGAGCCCCCCGATGGAGCCCCTCAGGTAAGAGAGACTCCCTCAA[C/T]CCCTCACAAGCTTACATAACATGGC
RTRAD89nt086892	RTRAD89nt086892_78GT	G/T	78	TGCAGGAGCTGTGGGACTGGCTTTACCCTGTCTGAGGACGGCTCCCACTGCATGGGTAAGACTGCCTAACTAACCTC[G/T]GGAAAACACTT
RTRAD89nt086902	RTRAD89nt086902_32CT	C/T	32	TGCAGGAGCTGTTACAGATGGTGGTTAGCCC[C/T]AGGGGCAGCTCAACACAGGGTGTCATCGTCTCTGTATCCACCGCTGGTAGGTCTCAG
RTRAD89nt086907	RTRAD89nt086907_78CT	C/T	78	TGCAGGAGCTGTTTGCTCTATTTGACAGGGTGAGAGCCAGTCACATCTAGTTCGGTTCAATCTCTCTTCTAGGCTTT[C/T]CTAGGTTGTGT
RTRAD89nt086912	RTRAD89nt086912_77AC	A/C	77	TGCAGGAGCTTAAGTTCTGAAGCTGCCTGAGTGACACATGGTGCACCTTCTCTCCTCCAACCTGTATACCATTATC[A/C]TTTACAATCCCC
RTRAD89nt086917	RTRAD89nt086917_9CT	C/T	9	TGCAGGAG[C/T]TTACTCTGAGGTCACTGTGCAGAGATTATGAATCTGGGTTTGTAAACAAGGCCACAGCTCCAGATCCCAGGAACGCCAAT
RTRAD89nt086918	RTRAD89nt086918_48AT	A/T	48	TGCAGGAGCTTAGAGCAACACCCTACAGATTATACTCTAACACAGGG[A/T]TTCCCAAACCCAGTCCTCAGGACCACAAGTGGTGCATGTTT
RTRAD89nt086919	RTRAD89nt086919_65GT	G/T	65	TGCAGGAGCTTAGGCAAGACAGTCCAACAAATGCACTGACCCTACAGACCCTCTGAGGCTTCTG[G/T]ACCTTCCACAGACTTCCACACAAA
RTRAD89nt086922	RTRAD89nt086922_89AC	A/C	89	TGCAGGAGCTTCAGCACAACATCAAACACTGCCCTGTGCCTGAGATACACTTCCTACCCTGCCAGGTAGAGGGCTCACCTTCTCATTT[A/C]
RTRAD89nt086940	RTRAD89nt086940_57CG	C/G	57	TGCAGGAGCTTCTGAATCTTAGGGATTCGAGTGGAGCCACCGACCAGGACTATCTC[C/G]TGGACCTGAGCCTTGTCCATCTTAGCGTCTTT
RTRAD89nt086952	RTRAD89nt086952_36AG	A/G	36	TGCAGGAGCTTGGGTCCGTTTCCTGTCTCCCCCCC[A/G]CCTTGACTCTGTTTATAGGACATTCACAGAGAAAAAAGAGATCCCACCGGCAC
RTRAD89nt086957	RTRAD89nt086957_87CT	C/T	87	TGCAGGAGCTTTCCAATTTGTGACACTCAGTCTATATGCAGTCTATATAACGGAAGAGAACAAGAGATGAAAGATAAATAATTATC[C/T]AC
RTRAD89nt086960	RTRAD89nt086960_9CG	C/G	9	TGCAGGAG[C/G]TTTGAATGTTGTGATTGAGTGGGGGGAAACAGCTGCAGGCAAGGTTCTGACAGATGGGTGTGTCTTGGTGGTGACAAGGA
RTRAD89nt086985	RTRAD89nt086985_41CG	C/G	41	TGCAGGAGGAAAAGACGGAGGTATCATGGACGACAGTCCG[C/G]GTGCCTTTTAAGAATACGGAGGGCAATCTACCTTTACCATCGGTCCTA
RTRAD89nt087004	RTRAD89nt087004_52AC	A/C	52	TGCAGGAGGAAAGGACAAAAGGGGGAAAAGGAAAATGGGGATGATCTTATT[A/C]GTTTTTTTGTTGATTTCTCTGTTTGCCCTGGAGTGAG
RTRAD89nt087017	RTRAD89nt087017_69AT	A/T	69	TGCAGGAGGAAATGAGAGCGGTTTCGTGTGCAAGGAAATGCACGCAAACAGGGACGTCAGTATCCAGT[A/T]GAGAGCAGGGACATACCTCA
RTRAD89nt087049	RTRAD89nt087049_65GT	G/T	65	TGCAGGAGGAACCGCCCCCTGCACTGCAGAGGAGGAGCCGTGACATCATAATCATCTGGGGTTG[G/T]TCAAATCAAATCAAATGTGTTATT
RTRAD89nt087050	RTRAD89nt087050_51AC	A/C	51	TGCAGGAGGAACCGCCCCCTGCACTTCAGAGGAGGAGCCATGACAGTTGT[A/C]AGACTCCTCCCATCACTAACGACCCTCCTCTGCCTGCA
RTRAD89nt087057	RTRAD89nt087057_57AT	A/T	57	TGCAGGAGGAACCGCCCCTGCAATGCAGAGGAGGAGCCGTGACAATCTTTAAAATG[A/T]TTTTAAATTTGAGGTCCTTATTACTGATGAAT
RTRAD89nt087060	RTRAD89nt087060_38CT	C/T	38	TGCAGGAGGAACCGCCCCTGCAATGCAGAGGAGGAGC[C/T]GTGACACCCCCCTTTTTAAACTGAGGGTCCCACCCTCAACCCAACTTCCTC
RTRAD89nt087068	RTRAD89nt087068_83AC	A/C	83	TGCAGGAGGAACCGCCCCTGCAATGCAGAGGAGGGGCCGTGACAACCACAACAGAGCATGACAATGAATGAGAGCCTGCTTA[A/C]ATCCAA
RTRAD89nt087079	RTRAD89nt087079_33GT	G/T	33	TGCAGGAGGAACCGCCCCTGCACTGCAAAGGG[G/T]CCGTGACACCCCCCTCCTTAAAACCCACATTTTGGCCCAAACATATTCACAACAAT
RTRAD89nt087095	RTRAD89nt087095_52GT	G/T	52	TGCAGGAGGAACCGCCCCTGCACTGCAGAGGAGGGGCCGTGACGTTCTGTT[G/T]AATTTGTTCCCAGGGGGGAAGGGGAAGGCACCTAGGG
RTRAD89nt087099	RTRAD89nt087099_61CT	C/T	61	TGCAGGAGGAACCGCCCCTGCACTGCAGAGGGGCCGTGACAACACTGATACACGCTGTAA[C/T]TGTTAAAGATACACACTGAAACAAACTG
RTRAD89nt087100	RTRAD89nt087100_31GT	G/T	31	TGCAGGAGGAACCGCCCCTGCACTGCAGAG[G/T]GGCCGTGACAATTGGTTGTGTAGCTCGGATTGAAGTGTATTTGCCGTTGTGATGCTGT
RTRAD89nt087115	RTRAD89nt087115_43AC	A/C	43	TGCAGGAGGAACCGTGACACCCCCCTCCTTAAAATGAGGGTT[A/C]CACCCTCAACCCAACTTCCTCCAACCTATTCAAAACAATTCAAATT
RTRAD89nt087128	RTRAD89nt087128_40GT	G/T	40	TGCAGGAGGAACTGCCCCTGCACTGCAGAGGAGTGGCCA[G/T]GACAATATGAACTCAGTGTCAGTTCTGTTCCTGTGTACATCAGCGTCAA
RTRAD89nt087135	RTRAD89nt087135_15AC	A/C	15	TGCAGGAGGAAGAA[A/C]CTAAGAAGCCCAAGGCAGGAGCCGGAGTGTCCACCCCCCTGGACGGCAAAGCAGCCCCCGAGCCTGGGCGCCCC
RTRAD89nt087138	RTRAD89nt087138_85AG	A/G	85	TGCAGGAGGAAGAACAGCAACAATACATCATTGAGTGCTGACCATGATGCCATGGGTAGCAGACTGCAGTACACAGGGTTTAAA[A/G]GTAC
RTRAD89nt087163	RTRAD89nt087163_22AG	A/G	22	TGCAGGAGGAAGCCAGAACAC[A/G]GATATGCTAACCTGGTGTTGTTCTTGAACTTGAGGAAGTAATGGAGGCAGTTGATGCACTGGTGAGG
RTRAD89nt087164	RTRAD89nt087164_57AC	A/C	57	TGCAGGAGGAAGCTTTGACTCGGACAGTAGCCTACAGAGTAATATGAGAAGTGTGT[A/C]ATTGCTGAACTTGTGTAGATATTCTAAACAAA
RTRAD89nt087180	RTRAD89nt087180_24CT	C/T	24	TGCAGGAGGAAGTCTGCTTGCTC[C/T]GCCCAACAGTAGACCTGAGACATAGAGCAACAGATAATATGACATTAAAAGTGATACTTGAAGTA
RTRAD89nt087185	RTRAD89nt087185_45CT	C/T	45	TGCAGGAGGAAGTGTCTGCCGTAAGGAAGGACTTCACCACACAG[C/T]GCTCGCTCTCTCTCTTTAACCTGTCAACTCTGACCTTTTAACCT
RTRAD89nt087205	RTRAD89nt087205_13GT	G/T	13	TGCAGGAGGAAT[G/T]GTTAAATATAGCACCTTCTAGTGAATACATTTTCATGCTTAGGTGAAGTTTTATTTCTACAGAATGTGAACCAAAA
RTRAD89nt087218	RTRAD89nt087218_58AG	A/G	58	TGCAGGAGGACAAAGAGAGGGTGAGTTCAAAGTTGAAACCAAACGTCTCAGCGAACA[A/G]TGTTCCATGTTGATAAATGTGCATTTTGCAT
RTRAD89nt087230	RTRAD89nt087230_55AC	A/C	55	TGCAGGAGGACACAAAAGCATACAGCACTACAGCATACAATGGGTTAACCCTGT[A/C]TGAGAACTTAAGGGACCCTAGCAACTCTAAAGGA
RTRAD89nt087231	RTRAD89nt087231_72CT	C/T	72	TGCAGGAGGACACAAAAGCATACAGCACTACAGCATACAATGGGTTAACCCTGTATGAGAACTTAAGGGAC[C/T]CTAGCAACTCTAAAGGA
RTRAD89nt087234	RTRAD89nt087234_18AC	A/C	18	TGCAGGAGGACACACGT[A/C]GGTCGGGGGGTTTTAAAAACAGACATCCAAACAGCCACAAAGGATCAGGTTTTGGCTCTGCAACATTTGGA
RTRAD89nt087241	RTRAD89nt087241_31AT	A/T	31	TGCAGGAGGACACATGTGGCCATCGCTGTG[A/T]TGTGGGTCTTGGGCTCCTTAAACTCTCTCATTGAAGTCTTTGTGTTTGTTACAATTGA
RTRAD89nt087258	RTRAD89nt087258_73CT	C/T	73	TGCAGGAGGACAGCACCAGGGTGGACTGTCAATCCAGCTCCACTGTACGTCCCACTAACACCCTGACTACGT[C/T]CCCCCAGCGTCGTAGG
RTRAD89nt087261	RTRAD89nt087261_57AT	A/T	57	TGCAGGAGGACAGCTCTCCAGGAACAGAGTTGGAGCCCTGCTATAGAGTATACTAC[A/T]TTTTACCAGGGCCTACGAGGAATAGGGTACCA
RTRAD89nt087262	RTRAD89nt087262_64CT	C/T	64	TGCAGGAGGACAGCTCTCCAGGAACAGAGTTGGAGCCCTGCTATAGAGTATACTACTTTTTAC[C/T]AGGGCCTACGAGGAATAGGGTACCA
RTRAD89nt087268	RTRAD89nt087268_74AT	A/T	74	TGCAGGAGGACAGGTGACCCTGTACCTGCCTGAAGAAAGTGGGGGTAGGGGGTGCGTGCAGCTGGAAAACAAG[A/T]CCAAGATGCATTGCT
RTRAD89nt087279	RTRAD89nt087279_32CG	C/G	32	TGCAGGAGGACATCCAGTGCAGGTCAGAGGT[C/G]GTACTATCCCACTAGTTTGCTCACTGATTGTCTGATTTAGTGAGTCAAGGAGTAGGA
RTRAD89nt087280	RTRAD89nt087280_14CT	C/T	14	TGCAGGAGGACAT[C/T]GACGCCTTGGTCTCCGTCTACAACCACAAGGAGTCCTGGTACAAGGAGGAGAGCGAGGGGGTCCGTCACCAGCTA
RTRAD89nt087293	RTRAD89nt087293_59CT	C/T	59	TGCAGGAGGACCACTGGGTCGGGGCGGCATGGTGGAGCAGGCGGACACCCCCATGCCC[C/T]CAGATAACAGGGACCCCTATATGGCAGTAC
RTRAD89nt087295	RTRAD89nt087295_66GT	G/T	66	TGCAGGAGGACCAGAGACCAGTGGGAGGAAAGGTACAGGGGAAACACAGAGAATTGTTTATTTTA[G/T]TAACTAGGCAAGTCAGTAAAGAA
RTRAD89nt087301	RTRAD89nt087301_8GT	G/T	8	TGCAGGA[G/T]GACCCAGTGTCTGCTGTTCCCTACCAGATCGGAAGAGCGGTTCAGCAGGAATGCCGAGACCGATCTCGTATGCCGTCTTCT
RTRAD89nt087326	RTRAD89nt087326_20AG	A/G	20	TGCAGGAGGACGTGGTGAA[A/G]GACGTGATGACCAACGCTCAGGTGCAAAGTGCCCTGGAGAGGGAGTATGAGAAGATGAAGGAGGACAGA
RTRAD89nt087328	RTRAD89nt087328_55CT	C/T	55	TGCAGGAGGACTCAGTCACACAGCTCCTCCCTTCACTGTATGCACCTCACTCTG[C/T]CCACTCTGGCAGCACTGAAATGGTACTGCTGATC
RTRAD89nt087345	RTRAD89nt087345_35AG	A/G	35	TGCAGGAGGACTGTTCAGCCAGATGGGCAGCACT[A/G]CTACCCTTTCTGAAATTGGAAAATAATATTTAATCATGGTCCAATATTATTAAG
RTRAD89nt087347	RTRAD89nt087347_32CT	C/T	32	TGCAGGAGGACTTCCTGTTCCACGGCTCCAT[C/T]TACCCCAAACTCAAGTTCTGGGGCAAGAGTGTGGAGGCGGAGCCTAAAGGCATCATC
RTRAD89nt087363	RTRAD89nt087363_14AG	A/G	14	TGCAGGAGGAGAA[A/G]GACCTCCAGGCCAAGGACCCACCAGAGAAGGAGGAAACAGAGAGTGCGACCGAAGTGACCCAGGAGATTGAGGGC
RTRAD89nt087446	RTRAD89nt087446_53AC	A/C	53	TGCAGGAGGAGAAATATGGTGAAATTGAATGGTCTTAGGGAGAATAAAGTAG[A/C]CGGCACAAATCAAAAGTTTGATTGATGGCCCTATGT
RTRAD89nt087464	RTRAD89nt087464_71CT	C/T	71	TGCAGGAGGAGAACAAGGACAGTGCAAAACTTTTCTTAGTGTCATGGATGCAGGCACAAAGCTATTGAGG[C/T]TTGCAAGAACATAGCCAG
RTRAD89nt087476	RTRAD89nt087476_82CT	C/T	82	TGCAGGAGGAGAAGATGAAAGCCCTGGCCTCTGTGGAGCAGCAGGTATGATGCAGAGAGGACCATTGCTAAACATCTATTC[C/T]CTTACAG
RTRAD89nt087516	RTRAD89nt087516_20AG	A/G	20	TGCAGGAGGAGAGATACAG[A/G]TATGAGCGACTGGGAGAGCAGCTGAATGACCTGACAGAGCTGCACCAGAAGGAGATGTCCAACCTGAAA
RTRAD89nt087550	RTRAD89nt087550_29AC	A/C	29	TGCAGGAGGAGAGTAGAGCCTGTTAGTT[A/C]ATTCTGTTGGTGTCACTATGTTGGATGCACAGCCATTTACAGATGTAAACTCAGTTTGAG
RTRAD89nt087584	RTRAD89nt087584_41AT	A/T	41	TGCAGGAGGAGCAGCGTGGACTCCACGTCCGCTGCTGTGA[A/T]GGCCGACACCTCCCTCTCCAGGGACTTCTCCTCCCCCCTTCCGCCTTC
RTRAD89nt087587	RTRAD89nt087587_87AT	A/T	87	TGCAGGAGGAGCCACCAGGGTTGCCAGGTCTAGCTAACATTTCTATCCCATTATCCCATGAAAACCCACCCACGAGGCATGAAAAC[A/T]AG
RTRAD89nt087596	RTRAD89nt087596_61AG	A/G	61	TGCAGGAGGAGCTAAAGGCTGCCAGGCTGCAGATCAACGAGCTGAGTGGCAAGGTGAGGC[A/G]GCGTGATGGACTACACTACCCACGATGC
RTRAD89nt087601	RTRAD89nt087601_74CT	C/T	74	TGCAGGAGGAGCTGCAGGGTGTCATCGACTGCCTGGACACCAGCATTCCTGACTCAATCCGTATCCTTACTCA[C/T]ATGTCCCCAGTCATT
RTRAD89nt087610	RTRAD89nt087610_24AC	A/C	24	TGCAGGAGGAGCTTCAAGCAGAG[A/C]GAGTCCGCGTCATCTCCGCAGACAAGAAGGTTCCTCAGTTCTCACTCAATACTGAGCCATCATGA
RTRAD89nt087618	RTRAD89nt087618_88GT	G/T	88	TGCAGGAGGAGGAAGGACAAACCTCAGAGCAAGCGGACACCTGGGAGCCCATAGGTCAATGGAGGCACTCCCCTGTGGTCTGCTCGC[G/T]C
RTRAD89nt087627	RTRAD89nt087627_41AC	A/C	41	TGCAGGAGGAGGAGAAGGCAGTGTGTGTGTTGAAAAAGAG[A/C]GTGAGTGTGTAGGTCCATGTTTGTACTTGGGAGAGTTATTGACTCTGA
RTRAD89nt087634	RTRAD89nt087634_84AG	A/G	84	TGCAGGAGGAGGAGGAGCTTCAGCTGGCCATCGCCCTATCACAGAGCGAGGCTGAGGAGAAGGAGAGGATGGTGGGTAGTGCT[A/G]TATAT
RTRAD89nt087644	RTRAD89nt087644_40AC	A/C	40	TGCAGGAGGAGGATTTAATGAATAAAACAAATAAGTGAT[A/C]ATTTCTAACAGGAAATTAGTTTTGATAGGCTACAGTAGGCTATAGTTTA
RTRAD89nt087661	RTRAD89nt087661_7AG	A/G	7	TGCAGG[A/G]GGAGGGACAACACAGTGACGGACAGGCCCCAGAGGTGAAGGGTAAGGGGTCATGAAAGGACTGGGTGATGATAATTATGATA
RTRAD89nt087675	RTRAD89nt087675_27AG	A/G	27	TGCAGGAGGAGGGTGGTCCATCTAAC[A/G]CCTGTCTATTATGTGTCCTTCTGCCTCTATTAAGACTCGCAGCCCAGCTCTGCTAGCATTAG
RTRAD89nt087677	RTRAD89nt087677_18CT	C/T	18	TGCAGGAGGAGGGTGGT[C/T]CTACTGTGACCTGTAGGAGGAGGGTGGTCCTACTGTGACCTGTAGGAGGAGGGTGGTCCTACTGTGACCTG
RTRAD89nt087717	RTRAD89nt087717_74CT	C/T	74	TGCAGGAGGAGTTGAAGCGGAGAGAGAGCCGCTGGTCCACCACACATAATCGTCTCCGGCAGCAGATAGACTC[C/T]CTGAGCTCAGACAAC
RTRAD89nt087719	RTRAD89nt087719_15CT	C/T	15	TGCAGGAGGAGTTG[C/T]CCAATATGTTGGTCTTCTAGCAGGTCATTGTGTCCTCAACATAAACGCATCCACTACATACTTGTTAAAGTTGT
RTRAD89nt087736	RTRAD89nt087736_13GT	G/T	13	TGCAGGAGGATA[G/T]AACCATAGTGAGAAGGGAGGGGTATGATGGCTAATGGCTACAGGAAGTATCTCTGCTGGGTTCACACAGGCCAGTC
RTRAD89nt087797	RTRAD89nt087797_49CT	C/T	49	TGCAGGAGGATGATTGGCGTGTAATTACTGGCTGTTGGTACAGACAAG[C/T]GCAATGTGTGCTTTCTCTACGGTTTCCCTCTCACTCTCTA
RTRAD89nt087810	RTRAD89nt087810_13GT	G/T	13	TGCAGGAGGATG[G/T]CTCTCAAGGAGAAAGGGTTGAACACCGCTGGTTTAAGGCTATGTCAACTACGCTACTTTATTGTCCATGATATTTA
RTRAD89nt087816	RTRAD89nt087816_79GT	G/T	79	TGCAGGAGGATGGTGATGACGGCCATGATGGGTTTGACGACACAGAACTGAAGAGTGGCCTGCATGACATCAATACAG[G/T]ATGGGACATG
RTRAD89nt087830	RTRAD89nt087830_49CT	C/T	49	TGCAGGAGGATTGCAGGCTTACTTTCAATCCCTAGACACTGATTTAAC[C/T]CACAAATGTCACCTAAAAATCAGGGAAAGGATTAACACTT
RTRAD89nt087843	RTRAD89nt087843_14CG	C/G	14	TGCAGGAGGCAAA[C/G]AGATCACTTCTGATTGGCTTGGGACTTTTCTCTGACCTCTTGCCCTCTGGTTTTGAAAACGTTGTCTTTATGTTA
RTRAD89nt087860	RTRAD89nt087860_74AG	A/G	74	TGCAGGAGGCAACCCAAATAACGTGAGCTGAATTTTATGTGTGAGCAAATCCTTCATAAATGGGAAGTACCTC[A/G]ATAGGAGCAAGAGAC
RTRAD89nt087869	RTRAD89nt087869_55AG	A/G	55	TGCAGGAGGCAATATTTTGATTTGTTGGCTTTATGTAGGCTATTTTTACATATT[A/G]ACAAATGCCAATAGAAGTTACTTTTAGATTTACA
RTRAD89nt087891	RTRAD89nt087891_29AG	A/G	29	TGCAGGAGGCAGACTATCTCAGTGGGGC[A/G]CCAGGGTTCCAGCCCAGGTGGAGGATGACTGGGCAGCCCAGCTCGATATGAGCGTGTGCA
RTRAD89nt087893	RTRAD89nt087893_46AG	A/G	46	TGCAGGAGGCAGAGGAAGACATTCTGAGATCACTGGTAAGACACA[A/G]GCATTTTACTGCGATATGAAAATGTCCTCAAGATACTATAAAA
RTRAD89nt087910	RTRAD89nt087910_9GT	G/T	9	TGCAGGAG[G/T]CAGGATGCTTGGCAAGAAAGCTGTTGTACACTCTGCTTATGAGTTTCAAGGCTGTTCTCTATACAAAAGGAACAGTAGCT
RTRAD89nt087931	RTRAD89nt087931_10CT	C/T	10	TGCAGGAGG[C/T]ATGGTGTGCTGGGCTTATACAAAGGCCTGGAGGCCAAACTGCTCCAGACGGTACTAACGGCAGCCCTCATGTTTGTGGT
RTRAD89nt087932	RTRAD89nt087932_43CT	C/T	43	TGCAGGAGGCATTCCCTGTGAGACGTCCTCTGAACGTAACGA[C/T]ATGATCATGTATTGGTAGGTTTTACAGCTACAGTACAAGGCTAAAT
RTRAD89nt087945	RTRAD89nt087945_44AC	A/C	44	TGCAGGAGGCCAACGCACTGACCCACGGAGGGAAACAGCCTCA[A/C]TACAGATAACTATTTTAGACCACAACAGGAGCTACTGTCGTTTTA
RTRAD89nt087946	RTRAD89nt087946_14CG	C/G	14	TGCAGGAGGCCAA[C/G]GCACTGACCCACGGAGGGAAACAGCCTCACTACAGATAACTATTTTAGACCACAACAGGAGCTACTGTCGTTTTA
RTRAD89nt087949	RTRAD89nt087949_52CT	C/T	52	TGCAGGAGGCCAATATATTCTGCAGGGGGCTAATATAAAATAATCAGACTG[C/T]TCCTCTGGACATGTGAGGAGGTCAGAGCAGAAGGTAT
RTRAD89nt087978	RTRAD89nt087978_85AG	A/G	85	TGCAGGAGGCCAGTTGAATAGCTCGGATGTGTGGAAGTACATGCCCCAGGTAGACCACTGGGTTCGTGTCGCCTCCTTGGCCAA[A/G]GCCA
RTRAD89nt088009	RTRAD89nt088009_86AG	A/G	86	TGCAGGAGGCCCGACTTGGTGTGGCCCAGGGGGAGTTGTCCCGGGCCCAGGAGCAGCTAGACGCTAAGCAGCGGGAGCTGGATGA[A/G]GTG
RTRAD89nt088015	RTRAD89nt088015_76CT	C/T	76	TGCAGGAGGCCCTCAAACAGGTTCCTGACTGACTGCTCCCTGCTCTTTTATAGGCAGAGAACGAGAATCAAATGA[C/T]ACAATAATGTTTT
RTRAD89nt088028	RTRAD89nt088028_37GT	G/T	37	TGCAGGAGGCCGGGGTGAGGATTGTCCCGTTTGAGA[G/T]GTGTAACCTGCCTGAAGTCTACGGCAACCATGTGACCTCCAACATGGTCTGT
RTRAD89nt088031	RTRAD89nt088031_29CT	C/T	29	TGCAGGAGGCCGTAAGGCAGCACGTGGC[C/T]CAGATCAGACGCCTGGAGAAACAGATCTACTCCAATATCAGGGTGAGCCATTGGACGGAC
RTRAD89nt088036	RTRAD89nt088036_86AG	A/G	86	TGCAGGAGGCCTACCTGTGGACCAAGCAGGTCCTGGCCATCATGGAGAAGTCTATGGTGCTGCTGCAGGACGTGACGGACGGCTC[A/G]CTG
RTRAD89nt088047	RTRAD89nt088047_19GT	G/T	19	TGCAGGAGGCCTCTCTAA[G/T]GTTACGGCTGTGACAACTCTTTGTCGCCCCAGCATTTAATAGCTCAATCACTAAACTACAGTACAAAAAA
RTRAD89nt088050	RTRAD89nt088050_77CT	C/T	77	TGCAGGAGGCCTGGAAGAGTCAAACACAGACTAACACGTACACTGACAGACTCAGGTCAGCTTGGCAACAACAAGA[C/T]ATCAAAAGGATC
RTRAD89nt088054	RTRAD89nt088054_65CT	C/T	65	TGCAGGAGGCCTGGCTGTGTTCTTCCTGAGCTGGCTGAGGACATAGAGCAGGAGAGACAGAGAG[C/T]ACCCACTACCCACGCTGCCTTGCT
RTRAD89nt088061	RTRAD89nt088061_8GT	G/T	8	TGCAGGA[G/T]GCCTTGTCTGAGACAACCTGTAGGAGGCCTTGTCTCAAAATAATCATCACCACTCCGATGACAACTGCCGAGTCAGAGAGA
RTRAD89nt088064	RTRAD89nt088064_68AC	A/C	68	TGCAGGAGGCCTTGTCTGAGACAGTCTTTCTTCTCAACATCATCATCACTACTCCGATGCCAACCAC[A/C]GAGTCAGAGAGAAACTTTTCC
RTRAD89nt088068	RTRAD89nt088068_44CT	C/T	44	TGCAGGAGGCCTTGTCTGAGACGGTCTCTCTTCTCAAAATAAT[C/T]ATCACCACTCCAATGACAACCCGCCAAGTCAGAGAGACTTTTCCA
RTRAD89nt088069	RTRAD89nt088069_60AT	A/T	60	TGCAGGAGGCCTTGTCTGAGACGGTCTCTCTTCTCAAAATAATTATCACCACTCCAATG[A/T]CAACCCGCCAAGTCAGAGAGACTTTTCCA
RTRAD89nt088072	RTRAD89nt088072_70CT	C/T	70	TGCAGGAGGCCTTGTCTGAGACGGTCTCTCTTCTCAAAATCATCATCATCACCACTCCGATGACAACTG[C/T]CGAGTCGGAGAGAAACTTT
RTRAD89nt088078	RTRAD89nt088078_60AC	A/C	60	TGCAGGAGGCCTTTTACCCTGTCCTTGCAGGAGGCCTTTTACCCTGTCCTTGCAGGAGG[A/C]CTTTTACCCTGTCCTTGCAGGAGGCCTTT
RTRAD89nt088092	RTRAD89nt088092_62CT	C/T	62	TGCAGGAGGCCTTTTGGTCCTCACCACCACCTGTTATCTCTAAACACTGTTGTAATCTCCA[C/T]CCATTCCTGGCAAGCCGGAGCGCCAAG
RTRAD89nt088096	RTRAD89nt088096_20CT	C/T	20	TGCAGGAGGCGACCTATGA[C/T]GGAGCTCCATGTGTACTTCACTAGCAATGGTAAGAACCTTTCTCGATCATGTTAAGAATGCATGAACAT
RTRAD89nt088105	RTRAD89nt088105_52AG	A/G	52	TGCAGGAGGCGCCCGCGGTCCCCCCAGGGCGCTTGTTGACCAGAAGTCGTC[A/G]GTCATTAAGCACAGTCCCACGGTCAAGAGAGAGTCCC
RTRAD89nt088109	RTRAD89nt088109_60AG	A/G	60	TGCAGGAGGCGCTGAAGTGTAACTACGAACACTGGCAGATCTGGGAGAACTTCATTGCC[A/G]TTTGCACCGATGTGGGAGAGTTCGCAGAG
RTRAD89nt088115	RTRAD89nt088115_41AG	A/G	41	TGCAGGAGGCGGAGCCAACACTTGCTGGAAAACACTCAGC[A/G]ACGTCAAGACTGAACAACTGGGACAAGGAGACGAGGTGCACACAAACA
RTRAD89nt088121	RTRAD89nt088121_47AG	A/G	47	TGCAGGAGGCGTCCCCTTGGTGACGACTTCGCACCATAAAACAAAC[A/G]AAGTGCTCCACAGCACAGAGAGATCTAAATCAAACTGTATGT
RTRAD89nt088129	RTRAD89nt088129_26AC	A/C	26	TGCAGGAGGCTACAACAGGGACAGG[A/C]GAAGACAAGACGAAGGTTGATCTAACTACATGGTCTACTTCAGTCACACTGCCTCTTAGGAGC
RTRAD89nt088137	RTRAD89nt088137_73AC	A/C	73	TGCAGGAGGCTCATCTGAAGCCAGAGGTGCCGACTGGAGATAGATAGATGCTTGCGCACATCTGGCTGGGGG[A/C]GGGTGCTCTCTGCCCC
RTRAD89nt088146	RTRAD89nt088146_61AG	A/G	61	TGCAGGAGGCTCCTTAGCCTCTCCCCCTCCCTGTGGCTCTCCTCCAGCAGCTGGTTCAGG[A/G]TAGCCATCTCCTGCATGGCTGTCTTCAG
RTRAD89nt088147	RTRAD89nt088147_82AG	A/G	82	TGCAGGAGGCTCCTTGGAGTTCTTGTCTTTGTCAGGGACCTCAGTTGCAGCCTTCATGTCAGCTTTGATCTGCTCACTGGT[A/G]ACCTGGC
RTRAD89nt088150	RTRAD89nt088150_41CT	C/T	41	TGCAGGAGGCTCTGACCAACATTGGTAAGTAGTAGAGGAT[C/T]CATAAGCAGATAAGATGAATATGTGAGGTAGGTATACTAGTGAAAACA
RTRAD89nt088169	RTRAD89nt088169_29AT	A/T	29	TGCAGGAGGCTGGAACACCGGGACCTTC[A/T]CATAAGTACAACAGTAGGTGTGTGTGAAGGACTGTGGCTGGCCTTTCAGATGGTCTATCT
RTRAD89nt088178	RTRAD89nt088178_32CT	C/T	32	TGCAGGAGGCTGGTGAGGGGAGGATGTCTCA[C/T]AATAATGCCTGAAATGGAATGGTATCAACCACATGGAAACAGCGTGTTTGCTGTGTT
RTRAD89nt088213	RTRAD89nt088213_74CT	C/T	74	TGCAGGAGGCTTGGTTCCTCTCTTATCTCCAGGCAAACATATAGTGAGCAGTGCACATACATCAATCCCTCCC[C/T]TGCACTCATGGTATG
RTRAD89nt088216	RTRAD89nt088216_10CT	C/T	10	TGCAGGAGG[C/T]TTGTTTGTTGTGATTGAGTGTGGGGGAACAGCTGCAGGCAAGGTTCTGACAGATGGGTGTGTCTTGGTGGTGGCAAGGA
RTRAD89nt088241	RTRAD89nt088241_88CT	C/T	88	TGCAGGAGGGAAAGTAGCCCAGTCACACATCACATTGTCACATGGCTGATTAGACGCCTGTCATTCACTATCAGACAACATTAAAAA[C/T]G
RTRAD89nt088247	RTRAD89nt088247_49GT	G/T	49	TGCAGGAGGGAACGAGGTATAACATATTTTGGCCCTGCACCGTCAGGG[G/T]ATATGGGCTCGCTGAAGAGCGGTACTGAGTTGAGGAAATG
RTRAD89nt088249	RTRAD89nt088249_26AG	A/G	26	TGCAGGAGGGAAGACAAATGAACAC[A/G]CATTTAAAAAATGACTGAGGTGGCACTTGAATTTTCCTTCCAGGCTTCTCAGTATTCTGCAAA
RTRAD89nt088254	RTRAD89nt088254_26AC	A/C	26	TGCAGGAGGGAATGCAGGAACAGTT[A/C]AATAATGAAGAAATGACCTAAAACAATAATCACATGCATAAAAATCTGTCTTCCCAGTGCAAT
RTRAD89nt088261	RTRAD89nt088261_59AG	A/G	59	TGCAGGAGGGACAATTTTATTAGCGCGAGGGGGATGACAATAGGCATGAGCGCGTGGC[A/G]TGCCGAGGCGGGTCCCGCGAGACAGGGGAC
RTRAD89nt088273	RTRAD89nt088273_33AG	A/G	33	TGCAGGAGGGACCAGGCCGTGTTTGACGCTCC[A/G]GGACGCATCATCAGGGGCTTGTGAAGGATGTTGTCATACATCTCATGGGTGTCTCT
RTRAD89nt088290	RTRAD89nt088290_51AG	A/G	51	TGCAGGAGGGAGACAGTACAGTCAGTGTTAGATAGCCACAACTAACAGGA[A/G]GTCATCTACAGAGGGAGTGAATGAACAGTGACAATGAA
RTRAD89nt088298	RTRAD89nt088298_57CT	C/T	57	TGCAGGAGGGAGAGAGGGATGGAGAAAAAGAGGAAGAGAAAGTGAACATTCAGTGG[C/T]CGCCTCCCTAAGGAGTCGACTTCGAGTTTTAG
RTRAD89nt088300	RTRAD89nt088300_25AC	A/C	25	TGCAGGAGGGAGAGAGTGACGACT[A/C]AGCCCAGGTTGACTAGGTGGCCCTCTGCTGCAAGGTGGACCTCCTCCTGTTCCGAGTCTACCTG
RTRAD89nt088304	RTRAD89nt088304_87CT	C/T	87	TGCAGGAGGGAGAGGGAGAGTGGATGAGTTTAGGGTGAGAGTCAAGGTCAGAGACATTTATGTAGTGTTTGTTGTGTTTATACTAA[C/T]AC
RTRAD89nt088316	RTRAD89nt088316_57CT	C/T	57	TGCAGGAGGGAGCTTTGTGTCAATAATTGAAGTATTTATGCTGTCATAAGGACTGA[C/T]GGAAATCATTGTCCACTATAGAACAGCTTGCT
RTRAD89nt088320	RTRAD89nt088320_87AG	A/G	87	TGCAGGAGGGAGGAGAGCCGGCACTCTACAGCCCCCATCTTAGCTACCTACAGGTGGACACAGTGAAGAAGAGTGTGGTTTTATGT[A/G]CC
RTRAD89nt088326	RTRAD89nt088326_14AG	A/G	14	TGCAGGAGGGAGG[A/G]GGTAGGTAGTCAGTCAGTCACCATAGTAAACCTCCCCTAGGTAGATGATCACTACCACCACAGGACACCATGACA
RTRAD89nt088343	RTRAD89nt088343_23GT	G/T	23	TGCAGGAGGGAGGGGTTAATGG[G/T]CAGGTCTCTGTTGAGTTTGCATCCCAATATTACACTTTATATACATCACAGAAGATTGAAATATAA
RTRAD89nt088345	RTRAD89nt088345_22AG	A/G	22	TGCAGGAGGGAGGTCATGCTC[A/G]GCATCACAATAATATGCTTGTCACACTCACCAGAAACATAACATTGAGTGCAATTATACCACTGATT
RTRAD89nt088352	RTRAD89nt088352_41CT	C/T	41	TGCAGGAGGGAGTGAAAGGAACATTATGAATGTGTGATGC[C/T]ATTGCTACACATTGGTAGGTGAAGAGGTGTTTGTAATGTAAAACACAG
RTRAD89nt088355	RTRAD89nt088355_46AT	A/T	46	TGCAGGAGGGATAACTATAGGATACGTAACTGATAAAAATGTGTT[A/T]TTGGACACAGAAACTAGTATTTTGGGGGTGATCCCTGTCCTTG
RTRAD89nt088358	RTRAD89nt088358_54AG	A/G	54	TGCAGGAGGGATCCAGAGATCCAGTGGGAACGCCTGTGGCCTACGAGGTTCCA[A/G]GGACCAAGGAAAACTGGATCGACAGGAAGCCAACG
RTRAD89nt088361	RTRAD89nt088361_15CT	C/T	15	TGCAGGAGGGATCC[C/T]GCGCTCCTGGAACTTCCTCTTGTGTGGTGGTCCACTTGGCCTTGCCTGAGGGCTGTTCTCGTGGAAAGAGGACG
RTRAD89nt088369	RTRAD89nt088369_84GT	G/T	84	TGCAGGAGGGATTGGAGAATTGTGGTCTTCTCCAAGTGTCTGATCTGATCAGCCAGCCTGAAATGTGATGGAAAAAGATAGAG[G/T]GACAG
RTRAD89nt088371	RTRAD89nt088371_79AG	A/G	79	TGCAGGAGGGCAACAGGATCAAGGTTGGCAAATGTTCTATTCTGATGAAGGGTTTATCTTGTGTTCCACATGAAGTAC[A/G]GTGTACACGC
RTRAD89nt088374	RTRAD89nt088374_82AC	A/C	82	TGCAGGAGGGCAACGTGAAAGCTTTCGGTCAATGCAATGAAGAACGCTCTCAAATCAAAGTGCTCCTTTATCAAATGTAAA[A/C]GCATGAT
RTRAD89nt088388	RTRAD89nt088388_12AG	A/G	12	TGCAGGAGGGC[A/G]GATTCAAATACCATTAAAAAACATTTTCCATCTCTCATCCTTGAGGTAATCATTAATCTGTATGTGACTGAATAAGT
RTRAD89nt088398	RTRAD89nt088398_51CT	C/T	51	TGCAGGAGGGCAGGGATCGATGCTGCTAAACCTGTAGTAAAACACCTACC[C/T]TGTGTCATCAAGACCCTTGATATCATACTCATGACATG
RTRAD89nt088402	RTRAD89nt088402_9GT	G/T	9	TGCAGGAG[G/T]GCATCAAATTCTGCCTGTTTGTTGCAGTCGAGCCAATGAGATTAGTTGACACATTTTATTAATTGAAAAAGTATTAACCA
RTRAD89nt088412	RTRAD89nt088412_18CT	C/T	18	TGCAGGAGGGCCCCTGA[C/T]CTGGGAGACAGGCCGTCCACACCAGGCCTACCAGTTGGGACCACTGGTTAAAGAGGTTTAATTAACTTACA
RTRAD89nt088430	RTRAD89nt088430_63CT	C/T	63	TGCAGGAGGGCGCACCGCCGGGCAAGCGCGACGTTTAGAGGGAACATTATTTACGAAGATTG[C/T]AAAATTGAGTCAACCCTACTTTATTG
RTRAD89nt088431	RTRAD89nt088431_21GT	G/T	21	TGCAGGAGGGCGCACCGCCG[G/T]GCAAGCGCGACGTTTAGAGGGAACATTATTTACGAAGATTGTAAAATTGAGTCAACCCTACTTTATTG
RTRAD89nt088445	RTRAD89nt088445_84GT	G/T	84	TGCAGGAGGGCTGGGGGTCAGTGTGTTTGGAGGAGCCTCTGCAGTCTACAGGAGGGCTGGGGGTCAGTGTGTTTGGAGGAGCC[G/T]CTGCA
RTRAD89nt088450	RTRAD89nt088450_38AC	A/C	38	TGCAGGAGGGCTTCCTGCTGGAGATACACAGAGAGGG[A/C]CTGGGTACAGACGGGTTGACTTCCTGACTGCCTGATGTTACACAACTGGTT
RTRAD89nt088468	RTRAD89nt088468_78CT	C/T	78	TGCAGGAGGGGACAGGACAGCTGATCTGAATGCAGGGAGACAGAACTCAAAGCTCACCTGGACTGCTGTATGACTGA[C/T]GTGCAGATTTA
RTRAD89nt088469	RTRAD89nt088469_58CT	C/T	58	TGCAGGAGGGGACGAATCGAAACACCTCTGTGCAGGGTTGTGTGTGTGTGTTACTGC[C/T]ATTGGCTGTCAGTGTGTGTCCCTCCTTCCCC
RTRAD89nt088473	RTRAD89nt088473_53CT	C/T	53	TGCAGGAGGGGAGACATCTTTGTCATGTGGCCATGCCCCATTCCAACATCAT[C/T]AACCTCTTCTTCACCTTCCATCCTTTCTTCTTCATC
RTRAD89nt088478	RTRAD89nt088478_73GT	G/T	73	TGCAGGAGGGGAGGACTTGGCTGATGCTTAGAGGGAGCAGGAAGGACGATGTGGGGATAGGCTAGCTAGCGC[G/T]GAGACCCCAAACATGG
RTRAD89nt088481	RTRAD89nt088481_79GT	G/T	79	TGCAGGAGGGGAGGAGGCCAGGTCGGGCATGTGGCACTTTGGATTTAGAACGGTTACTAACTGCATAAACAAATAAAT[G/T]AGCTAAATTT
RTRAD89nt088513	RTRAD89nt088513_15AC	A/C	15	TGCAGGAGGGGCGG[A/C]GCAGCGGGACACTGCAGGGCCTGGGTGTGAGGAGGAGCGGGACACTGCAGGGCCTGGGTGTGAGGAGGAGCGGG
RTRAD89nt088526	RTRAD89nt088526_86AG	A/G	86	TGCAGGAGGGGGACATTTGGCCAAACACCACCTCAGAGGTCAACATAATTTTCAAACCACAGGAGGCAAAGATTTATCAACAGAC[A/G]GTC
RTRAD89nt088552	RTRAD89nt088552_31AT	A/T	31	TGCAGGAGGGGGGTTCAGCTTTGGGACCGC[A/T]GGGGGGCTTGGAGCCCCTGTTGCCCAAACTCAGCCCCAGACCCAACCCGCTGCAGCTG
RTRAD89nt088553	RTRAD89nt088553_89CT	C/T	89	TGCAGGAGGGGGTCACCGTTGGAGGCCGGAAGGTGGCAATGGTACCAGACCATATGACAGGCACTGAGAAAGAGATCATATTCGTTGA[C/T]
RTRAD89nt088591	RTRAD89nt088591_21AG	A/G	21	TGCAGGAGGGTAACTTCCTG[A/G]GAAAAGGCTTGGAGACCCCAGGTTTATAGATTCATCAGAAAGAGAATGGTGCCCTCATATGGTTAAAT
RTRAD89nt088594	RTRAD89nt088594_87GT	G/T	87	TGCAGGAGGGTAAGCTGTCTTATCTAAAACGTTCTATTCAACATTTATATCACTTTGTTGAAAACCTATTAGAAGGACTACGGGTG[G/T]TA
RTRAD89nt088597	RTRAD89nt088597_74AG	A/G	74	TGCAGGAGGGTAAGTTCTCATCCTTTGCACTGACTTTTCATTCAACAGATACTTTGTTTAGAACGTATTCTAA[A/G]GTGTATGGGTGATAC
RTRAD89nt088623	RTRAD89nt088623_41AC	A/C	41	TGCAGGAGGGTAGAGGGTTAATCAGAGCCCAGCACCCCGG[A/C]AACTCTAAGATCCAGGACTTCTTGATTCGGCTGGAGGAGTTATGGGAG
RTRAD89nt088628	RTRAD89nt088628_60AG	A/G	60	TGCAGGAGGGTAGCTCATGACCAGCTTTAGGTTTCAGGTGCACAACTAGCGTACGCAAC[A/G]GTGAATGTTGTGTGTGTATTACAAGAGAA
RTRAD89nt088630	RTRAD89nt088630_43CT	C/T	43	TGCAGGAGGGTAGCTCATGCCCAGCTTTAGGTTTCAGGTGCA[C/T]AACTAGCATGCGCAACAGTGAATGTTATGTGTGTATTACAAGAGAT
RTRAD89nt088647	RTRAD89nt088647_55AG	A/G	55	TGCAGGAGGGTCATCTGGCACAAGCACCAGTGGGCGGGCTCGCTCGGACCCCAC[A/G]CATCAGCTCCGGCACAGCGGAGGTCACTTCAGCG
RTRAD89nt088653	RTRAD89nt088653_24AC	A/C	24	TGCAGGAGGGTCTGGTGGGACGA[A/C]TGTTGGTTCGGAAGTCTGGTCGGGTGCAGCTCATACTGGGGCATGTCACACTAGATGTGGCTCTG
RTRAD89nt088656	RTRAD89nt088656_58AC	A/C	58	TGCAGGAGGGTCTTAGCTGGTGAATTAACCACCTTCCACTTAGTATTCAGCACTTTT[A/C]TTTTGTAAACATTCCACCATGAGGTAGTGTA
RTRAD89nt088672	RTRAD89nt088672_12GT	G/T	12	TGCAGGAGGGT[G/T]CCCTGAAGCGCTGGCTCTTTTTAACATGGGAGCCGATGCGAATGTTCAAGGCCCGCAGGATCCGTGAGTATGTGAAC
RTRAD89nt088680	RTRAD89nt088680_20CT	C/T	20	TGCAGGAGGGTGGTGGCCC[C/T]CAGGCTGTGGCTAGTGTCCGCACCCATCCTGTGAGGCGAGGGGTCGGTCTGGATGGCGGTGTCAGTGCA
RTRAD89nt088682	RTRAD89nt088682_67AG	A/G	67	TGCAGGAGGGTGTAAACAAGCAAAACAACTATGACTAACCATGCATTTAAAAGCACAAGAAAAATA[A/G]TAATCTGCATGAAGGTCATTTG
RTRAD89nt088704	RTRAD89nt088704_35AG	A/G	35	TGCAGGAGGTAAAATCAAAACGTCCAGCTCACCA[A/G]AAGAGGGGTTTGTGACTATAGAATTGTGGTTAACATGACTAGATATGTTATTAG
RTRAD89nt088706	RTRAD89nt088706_27AC	A/C	27	TGCAGGAGGTAAACTGGGATGTGAGA[A/C]GCAGTTTACTCAGTCGAATAAAGCTGGCGCTCGGAATCTCGGATCCCATTGAGTCACACTGA
RTRAD89nt088708	RTRAD89nt088708_49CT	C/T	49	TGCAGGAGGTAAAGGCATATTAACCCTGGTACACTGAGGGACAGAATA[C/T]GGAGGGTTGAAGGAATGGAGTATGTAGGGGTTTGAGAAAC
RTRAD89nt088711	RTRAD89nt088711_41AG	A/G	41	TGCAGGAGGTAACCCCCTCTCACCCACCCCTCCTGGAAAC[A/G]GCGGTAGACTCCAGAGTCAGACAGAGAGGCCTGGTGGATGAGGTAGCC
RTRAD89nt088713	RTRAD89nt088713_70CG	C/G	70	TGCAGGAGGTAACCGGACGGGTGTATAACCGGACGAGCAAGCTCCGTCAACAAGAAAGAAACAAAAATG[C/G]CGTCCAGCTTGAGGGGGAA
RTRAD89nt088715	RTRAD89nt088715_45CG	C/G	45	TGCAGGAGGTAACCGGACGGGTGTATCACTGGATGAGCAAGCTC[C/G]GTTAACAAGAAAGAAACAAAAATTGCGTCCAGCTTGAGGGGGAA
RTRAD89nt088727	RTRAD89nt088727_29CT	C/T	29	TGCAGGAGGTACAGTATTTTCCAAAACC[C/T]GCGCCACCTGTTTCCCTCCTCATCAACCCTGGGACTGTGCCATGGACCTGCTTGCAGGCT
RTRAD89nt088732	RTRAD89nt088732_12CT	C/T	12	TGCAGGAGGTA[C/T]TGAGCAAAGATTATTTCTAGAGGCTGACACCGAGGGTGGTCGGCTGCAGCAGTCACTGATGTGTTACGTAATTGAAA
RTRAD89nt088751	RTRAD89nt088751_11AG	A/G	11	TGCAGGAGGT[A/G]GGGACGGAGCGGGCCACGACTTCTCTCGTTGTTCAGCTAAACGCAATCAGACCAATCAGACCACCAGCCGTGTTCGCT
RTRAD89nt088752	RTRAD89nt088752_88AG	A/G	88	TGCAGGAGGTAGGTCTAGTGACTGACCATAGTAGCAGGCCCAGTGTAGTAGGTAGGTCTAGTGACTGACCATAGTAGCAGGCCCAGC[A/G]C
RTRAD89nt088771	RTRAD89nt088771_16AC	A/C	16	TGCAGGAGGTATTCT[A/C]CAAGACCCATGCCACCTGTCTTGCTCCTCACCGCCCCTGGGACTATGTCATCAACCTGCTTGCAGGTTCAGCA
RTRAD89nt088778	RTRAD89nt088778_28AT	A/T	28	TGCAGGAGGTATTTGTCTGGATGAAGC[A/T]CTAAAGATAAACAGGATTGTTAATCTCCACTGCAGCTGGTCAAACCAGAGAAAACAGAGAA
RTRAD89nt088799	RTRAD89nt088799_58CT	C/T	58	TGCAGGAGGTCAGGTCTCCACCAACCTTCTCCAGGAACCACTGAGTCAAGTCCTTGT[C/T]CTGAGCTTCATAGACAACTACAGCCAGCTGC
RTRAD89nt088802	RTRAD89nt088802_50AG	A/G	50	TGCAGGAGGTCAGGTCTCCACCAACTTTCTTTAAGAATGAATGAGTCAG[A/G]TCCTTGTCCCGAGCTTCATGCACAACTACAGCCAGCTGC
RTRAD89nt088807	RTRAD89nt088807_53AC	A/C	53	TGCAGGAGGTCATCACCTGGAAGCCACAGGGAGACATGTTTGCATCAAGATA[A/C]AATACAAATTAATGTAGAAAGGGTGATGTATTGTTG
RTRAD89nt088808	RTRAD89nt088808_63GT	G/T	63	TGCAGGAGGTCATCACCTGGAAGCCACAGGGAGACATGTTTGCATCAAGATACAATACAAAT[G/T]AATGTAGAAAGGGTGATGTATTGTTG
RTRAD89nt088809	RTRAD89nt088809_53CT	C/T	53	TGCAGGAGGTCATCACCTGGAAGCCACAGGGAGACATGTTTGCATCAAGATA[C/T]AATACAAATTAATGTAGAAAGGGTGATGTATTGTTG
RTRAD89nt088810	RTRAD89nt088810_56GT	G/T	56	TGCAGGAGGTCATGTGGGCTAGGAGACTCAGGTCGTCGCTGGCGCTGGTGGAGGA[G/T]TGGACGGGGCCAGAGCCTAAGGGGTTGGGCTGG
RTRAD89nt088811	RTRAD89nt088811_25CT	C/T	25	TGCAGGAGGTCCAGATTTGACTTG[C/T]ATCAAAGTGAACATGTTAAGTAGCACCCGCATCAAGCCACACCTCCAATATAATTTCCAAGTGT
RTRAD89nt088819	RTRAD89nt088819_68AG	A/G	68	TGCAGGAGGTCCCCAATGGACACGACCTCGCACCCACAGGTAGGAGCCAAAGTAAGCCTCTGACTAA[A/G]ACCAAATCCTACAGAACACAG
RTRAD89nt088826	RTRAD89nt088826_62CT	C/T	62	TGCAGGAGGTCCTGGTGCAGCTGGAGAGCTGCAGTGTGACTGAGCGATCACTGAGTGGCAC[C/T]GTGCGTGTCTGCAATGTCAGCTTTGAG
RTRAD89nt088862	RTRAD89nt088862_29CT	C/T	29	TGCAGGAGGTGACCCAGGACCTACACTA[C/T]GAGAATTTCCGTTCGGAGCGCCTCAAACGAGGCGGCAGGTTGTCCTCTCATGGTTACGTT
RTRAD89nt088864	RTRAD89nt088864_87CG	C/G	87	TGCAGGAGGTGACCCAGGGGCTACATCAGGGGCAGGAGGTGACCCAGGGGCTACATCAGGGGCAGGAGGTGACTCAGGGGCTACAT[C/G]AG
RTRAD89nt088870	RTRAD89nt088870_30CT	C/T	30	TGCAGGAGGTGAGGGCAGCAGAAGAGGCA[C/T]AAGATTCTAGTAGCTTTTTTTCTACTATAGGATGGCACATATTTTTGTGGGATTTTAGC
RTRAD89nt088873	RTRAD89nt088873_64CT	C/T	64	TGCAGGAGGTGATGAGACTGTCTCTCTGAGTTCCATCTCAGTAGTGCCAGTGGACTTTTCAAA[C/T]GCAGGGCTGTCACTGAGTGTGAGGT
RTRAD89nt088886	RTRAD89nt088886_57AG	A/G	57	TGCAGGAGGTGCGTAACTGCAACGAGCATGCATGTACGGTGTACCACTGGCAGACT[A/G]GCCCCTGGGGCCCCTGTACTGAAGACCCCTCA
RTRAD89nt088896	RTRAD89nt088896_58CT	C/T	58	TGCAGGAGGTGGAACTGTTTTGTAATACCGGTTTACATACTGTAAACCTGTGATGAT[C/T]CTCTGCCTTATTGGACCCCCCTCTACAGTTG
RTRAD89nt088904	RTRAD89nt088904_26CG	C/G	26	TGCAGGAGGTGGAGGACTGGTATAC[C/G]TGGCTTGACAACGCCTTGGTGCTGGACGCCCTCATGCAGATGGCCATGGAGCAGGCTGAGCAC
RTRAD89nt088913	RTRAD89nt088913_73CG	C/G	73	TGCAGGAGGTGGGTGGTAATGTGTTTGAAGAGATTTAATTTCTCATTATTCATGACATCTAGATTTCACCCC[C/G]TTACATTTTAATCTTA
RTRAD89nt088919	RTRAD89nt088919_35GT	G/T	35	TGCAGGAGGTGGTCCTTAACGAGGACGAGAAGAA[G/T]CTGCTGGCTAAAGAGGGTGTCCACTTGCCCAGCCAACTGCCCTTTACTAAGGTA
RTRAD89nt088921	RTRAD89nt088921_27AC	A/C	27	TGCAGGAGGTGGTCTATAGTAAGGTT[A/C]TCCAAACGCGGTCCTGCTTCGGGAAACCCTGGTTTACAGGAGGTGCTCTAGGGGTCGATCGA
RTRAD89nt088922	RTRAD89nt088922_19CT	C/T	19	TGCAGGAGGTGGTCTGAA[C/T]GGAGGCAGTGGCTCCTGGGAAACAAGTTTACTAACTAAGGTCTCAATTCAATCAATCATAGATAAAGGAA
RTRAD89nt088943	RTRAD89nt088943_79CT	C/T	79	TGCAGGAGGTGTTTATATCACTTAAAATCTGAGTTGTGTACTTTATTTTTGAGTTGTGCCTGTTGTTCACATGCTTAT[C/T]TGCCCTCTCA
RTRAD89nt088947	RTRAD89nt088947_63AC	A/C	63	TGCAGGAGGTTAAGATTGGTGCCACACACACGCCATTTTTATGTGGATCATGTGTAAGCAAA[A/C]GTTTACATGAAGGCAGGGCCTTATTT
RTRAD89nt088953	RTRAD89nt088953_53AG	A/G	53	TGCAGGAGGTTAGAAAATGGACTTTACAAACATGGCAGAGAAAACGCTACAG[A/G]TGGAGTTTTTCTTTATCAATTACCTGGTCAAGTTAA
RTRAD89nt088955	RTRAD89nt088955_49CT	C/T	49	TGCAGGAGGTTAGAGGAGGTCTCCAAGCCCCCCAAACAGAGGTAGGCA[C/T]ACACACTCATATAGCCTATCTTTGTCCTAGCTTGCGATGC
RTRAD89nt088957	RTRAD89nt088957_37CT	C/T	37	TGCAGGAGGTTAGATCTCTATAGTGGAAAGAGCAGG[C/T]GTGTTCTCAATTGAGGATGGGTGGGTGAGCTGTTGGCTTTGCAGACCTCAGT
RTRAD89nt088987	RTRAD89nt088987_68AG	A/G	68	TGCAGGAGGTTGGCTGGAGGCAAACAGAGGAGACTGGGCGGCCATCTTGGATTCCCAGACTCTGACC[A/G]GTGCAGCAAAGGGCCCAGGGG
RTRAD89nt088999	RTRAD89nt088999_45CT	C/T	45	TGCAGGAGGTTTATTTGTTGTGATTGAGTGGGGGGAAACGGCTG[C/T]GGACAAGGTTCTGACAGATGGGTGTGTTTTGGTCTTGGCAAGGA
RTRAD89nt089003	RTRAD89nt089003_72CT	C/T	72	TGCAGGAGGTTTGAAAACAATATTTCAATATTAAAGTCATGCAATCCAAATAATAACAATAGTAGGTACCA[C/T]GATGCAACCCGTTAAGC
RTRAD89nt089006	RTRAD89nt089006_77GT	G/T	77	TGCAGGAGGTTTGAGTAAAAAAATTAAATAGTGTTGATTATTCATTCTTTGGACTTTATAAAACACTCCAGGACAC[G/T]TTTGAAAGTCTA
RTRAD89nt089014	RTRAD89nt089014_25CT	C/T	25	TGCAGGAGGTTTGTGTGTTGTGAT[C/T]GAGTGAGGGGAAACAGCTGCGGGCAAGGTTCTGGCAGATGGGTGTGTCTTGGTGGTGGCAAGGA
RTRAD89nt089018	RTRAD89nt089018_43CG	C/G	43	TGCAGGAGGTTTGTTGTGATTGAGTTTGGGGGAAACGGCTGC[C/G]GGCAAGGTTCTGTCAGATGAGTGTCTTGGTGGTGGAAAGGATACAC
RTRAD89nt089027	RTRAD89nt089027_35AG	A/G	35	TGCAGGAGGTTTGTTTGCTGTGATTGAGTGAGGG[A/G]AAACAGCTGTGGGCCAGGTTCTGACAGATGGGTGTGTCTTGATGGTGGCAAGGA
RTRAD89nt089034	RTRAD89nt089034_50AG	A/G	50	TGCAGGAGGTTTGTTTGTTGTGACTGAGTGAGGGGAAACAGCTGCGGGC[A/G]AGGTTCGCACAGATTGGTTGTGTCTTTTTGGTGGCAAGG
RTRAD89nt089037	RTRAD89nt089037_24CT	C/T	24	TGCAGGAGGTTTGTTTGTTGTGA[C/T]TGAGTGGGAGGAAACAGCTGCGGGCAAGGTTCTGGCAGATGGGTGTGTCTGGGTGGTGGCAAGGA
RTRAD89nt089039	RTRAD89nt089039_41CT	C/T	41	TGCAGGAGGTTTGTTTGTTGTGACTGGGTGGGGGAAGAAC[C/T]GCTGCGGGCAAGGTTCTGACAGATGGGTGTGTCTTGGTGGTACCAAAG
RTRAD89nt089042	RTRAD89nt089042_64GT	G/T	64	TGCAGGAGGTTTGTTTGTTGTGATGGAGTGGAGGGAAACAGCTGTGTGGGCAAGGTTCTGACA[G/T]ATGTGTTTGTCTTGGTGGAGGCAAG
RTRAD89nt089047	RTRAD89nt089047_73AG	A/G	73	TGCAGGAGGTTTGTTTGTTGTGATTGAATGGGGGGAAACAGCTGGGGGCAAGGTTCTGACAGATCGGTGTGT[A/G]TTGGTTGTGGCAAGGA
RTRAD89nt089054	RTRAD89nt089054_20GT	G/T	20	TGCAGGAGGTTTGTTTGTT[G/T]TGATTGAGTGGGGAGGAACAGCTGCGGGCAAGGTTCTGACAGATGGGTGTGTCTTGGTGGTGACACATC
RTRAD89nt089069	RTRAD89nt089069_53AT	A/T	53	TGCAGGAGGTTTTCAAACTGAGCACAAAACAAGCCAATAACCATACACAGAA[A/T]GAACCGACAACATGAAATGCATATTGGAGAAATGTT
RTRAD89nt089087	RTRAD89nt089087_14CT	C/T	14	TGCAGGAGTAAAC[C/T]TCTGTGTCTGTGTTCTCTCTCTGACCGGGCTGGTCCTGGTCCTTTTGGCAGAGACCGCTCTCTCTCTCAGTCTCT
RTRAD89nt089099	RTRAD89nt089099_44AC	A/C	44	TGCAGGAGTAAATCTAAGCAGACCTTATTTTCCTGATTGCCTT[A/C]CTGACATGATGAAGTGCCAGGGCCCGGAGGGGACATTCTGATCTG
RTRAD89nt089109	RTRAD89nt089109_22GT	G/T	22	TGCAGGAGTAACCTGATTATG[G/T]TTTTTTTTGCCAGAGCGATGCTTAGAACACTGCATATTTCCCTAAGTGTGAACATCCAAGGAGCCAA
RTRAD89nt089123	RTRAD89nt089123_30AC	A/C	30	TGCAGGAGTAATAAAGGCTTAGTGCATTA[A/C]ATTTGTTGGAAGAAAGAAAGAAATATAAAAAAAAATTATTGTGATTTATCAGGGGGTGC
RTRAD89nt089126	RTRAD89nt089126_48AG	A/G	48	TGCAGGAGTAATGCATCCCAATGCTGTTATTATGCATCGTAAGACTT[A/G]GCATAAGCATGTATGACCCCTTATGTCTCGTTATCAACTTG
RTRAD89nt089134	RTRAD89nt089134_10AC	A/C	10	TGCAGGAGT[A/C]ATTTCCTGAAGTTGATGATGTAACATACATACTGTGGTCACCAACTAAGAGCAGAACCCTACAAAAAGTACAGACCAAG
RTRAD89nt089143	RTRAD89nt089143_79AT	A/T	79	TGCAGGAGTACAGCAAGGCTCTAGAATACCACCGCCACGACCTCAACCTCACCAGGTACACAGCACCGCCTCGACCTC[A/T]CCAGGTACAC
RTRAD89nt089147	RTRAD89nt089147_22CT	C/T	22	TGCAGGAGTACATAACATGAC[C/T]GTACATATTTAATATGCTATTCAAGTGTTTTAAGACACCAATATTTGCAAATAAAATGGAAATCTAA
RTRAD89nt089167	RTRAD89nt089167_74AG	A/G	74	TGCAGGAGTACCTCCACAACTTCCTGTCCAGCGGATATCGCAGCCTCGACTGTGTCAAGAACCTGTGGGAGCT[A/G]GAGATTGTCAACGTG
RTRAD89nt089195	RTRAD89nt089195_15CT	C/T	15	TGCAGGAGTAGAGA[C/T]GTGATTGTCTGATGATACTAGGTGCTAATCATACAGGATATTATCATGTTAACGGTATATAACAGTACCTCTCA
RTRAD89nt089209	RTRAD89nt089209_44CT	C/T	44	TGCAGGAGTAGCTTCAATCAAGTGCTTACTCCAAGCTGTAGAT[C/T]CTAGATAATGTATTATCTGGTTATGGACCACAGGAGGTTGGTGGA
RTRAD89nt089210	RTRAD89nt089210_82CG	C/G	82	TGCAGGAGTAGCTTCTCTTAATGGAATGAATCATGCTGCCACGCAGGCAGCAGGGTCTAGCCCTTTCTCGCCCTCTCTGCA[C/G]CCCTCTC
RTRAD89nt089226	RTRAD89nt089226_29CT	C/T	29	TGCAGGAGTATAAATGATGAACATGTAG[C/T]ACCAGTTCTTTCATGCCTCCTGCCTGCCTGATGTTTCTGTATGCTACTGTTGCTGCTACT
RTRAD89nt089229	RTRAD89nt089229_88GT	G/T	88	TGCAGGAGTATACAGTATTACAGACAGTGAGTCAGTCACATTACAGATCCTACTGTTGTCACTAGACAGTATCTACATTTACACAGC[G/T]T
RTRAD89nt089232	RTRAD89nt089232_19CG	C/G	19	TGCAGGAGTATACCACAA[C/G]TAAAGAATTGCTGTTTTGTGACCCACGCAAAGGGAAAAGGGGCACTGGGGGCAGGCATGGCAGGTGTCTG
RTRAD89nt089262	RTRAD89nt089262_55AT	A/T	55	TGCAGGAGTATTGCCATCTGAAGCTTTTTAAGTGTTGTGGGGGTTCCTCAATTC[A/T]ATTTTTTCCATCCCATATCTATTAACACGTCTCC
RTRAD89nt089268	RTRAD89nt089268_67GT	G/T	67	TGCAGGAGTATTTCTGTCTGTAATAAAGCCCTTTTGTTATAAAAACACATTCTGATTGGCTGGTTC[G/T]GGCTCCCCAGTGGGTGGGACCT
RTRAD89nt089275	RTRAD89nt089275_69CT	C/T	69	TGCAGGAGTCAAATCCACAACTCTGGCGTAAGCACCCCATTATGAGCCACGTGAACTATTCTATTACA[C/T]AACACTGACACTCATCTACC
RTRAD89nt089277	RTRAD89nt089277_22CT	C/T	22	TGCAGGAGTCAACCTATTCGG[C/T]CTGCGGGAGTAAACCTATTCGGCCTGTGGAAGTCAAGCTATCGGCCTGCGGGAGTCAACCTATTCGG
RTRAD89nt089279	RTRAD89nt089279_70CT	C/T	70	TGCAGGAGTCAAGACTGTTTTAGGGAAGCATTTGTAAAAAGTGGTCCTTGACAGAGTTAAGAACTAAGG[C/T]AGTGTTTGTATCAGGCACA
RTRAD89nt089282	RTRAD89nt089282_11AC	A/C	11	TGCAGGAGTC[A/C]ATAGGAAGGAGACCAGTGGATGGCTAAGTATGCTTTGAGTCATAGGTCTAAACAGGCACGCACATACGTCCAAGGGAA
RTRAD89nt089290	RTRAD89nt089290_14GT	G/T	14	TGCAGGAGTCACA[G/T]ACACATATTGCACTGAACAAAAATATAAACAGTGTGACCACCATTTGCCTTAAGCAGTGTGACGCATCTCTTTCA
RTRAD89nt089293	RTRAD89nt089293_49CT	C/T	49	TGCAGGAGTCACAGGCACAAACGTAATATACTCTGAACATACTCTACT[C/T]CCTAGTACAGTGACCCTGCACTATGGCCACCCAGGTCACG
RTRAD89nt089297	RTRAD89nt089297_8GT	G/T	8	TGCAGGA[G/T]TCACATCCCCCTTTAAGGTATGGAAACATCTAAATATTTAGGCCAGGTACTTTTTCTACTAGGGATGCACAATATATCGGT
RTRAD89nt089298	RTRAD89nt089298_65GT	G/T	65	TGCAGGAGTCACATGCGTCGTGAGTAGTCACCTCAAAAACAATGTGGAGGAGTGACGACTGTTG[G/T]ATGATAATATCTCTAAGTTTAGTT
RTRAD89nt089304	RTRAD89nt089304_39AG	A/G	39	TGCAGGAGTCACTGAACATTCCTCCATTCCTGAACCGC[A/G]GAAGATTCACAGAGAGTGAAATACATCTCACAAAAGACATAGTGAGAAAC
RTRAD89nt089321	RTRAD89nt089321_27CT	C/T	27	TGCAGGAGTCAGAATTCACAATTACA[C/T]TGTGAAATGTTTTGTTGATTTCACTCAACCAGGTGTAACAGATGTAAATCAAAACCAGACGT
RTRAD89nt089326	RTRAD89nt089326_37AG	A/G	37	TGCAGGAGTCAGCACTCATCAGAGTGAAAGTAGGAC[A/G]GTACTGCACTCAGCTGGGGATGTGGTGTCTTATACCACCTGCTGGGGAGACA
RTRAD89nt089335	RTRAD89nt089335_78AG	A/G	78	TGCAGGAGTCAGGTCTGTCTATGTGGATGGGGGACCAGATGACTCCCCTCCACACCATCCCACCCTGGGCCATCGCT[A/G]TCATCCTGTGT
RTRAD89nt089345	RTRAD89nt089345_82GT	G/T	82	TGCAGGAGTCATCTCCACCCACCCTCCCCCTGAACAGCTCCTAGTTTAAGTCCCTCCATTGCCATAGTGTGGGCTATTTCA[G/T]GGCTCTG
RTRAD89nt089368	RTRAD89nt089368_70AG	A/G	70	TGCAGGAGTCCCAGACCCAGCTGCAGCACATGCAGAGCGCCCTGACGGAGCAACACGAGAACGTCCAAC[A/G]CCTCACCGAACGCGTCAAC
RTRAD89nt089375	RTRAD89nt089375_48AG	A/G	48	TGCAGGAGTCCCATTGCCCGTGGCCTCAGCGGGTGTTGGATTGGCCT[A/G]GCCCCCAGGGGGATGGGGACATGCCTGGCTCTACAGTCTGC
RTRAD89nt089378	RTRAD89nt089378_10CT	C/T	10	TGCAGGAGT[C/T]CCGATTTTAATATCACTCTAGTATATGCCATACAGTTAGTGTTTATAGCAGGTGAATGAGTGGTCAAAAGCATCCATAC
RTRAD89nt089379	RTRAD89nt089379_18CT	C/T	18	TGCAGGAGTCCCGGGGT[C/T]GCATGGAGTCCCATCTCAACTGCTCTCCTCTTCTCCTTGCTCCTCCCCATTCAAGGTGTGCCCTCATTCTC
RTRAD89nt089388	RTRAD89nt089388_40AG	A/G	40	TGCAGGAGTCCTCAGTAGATGTTCCATAGATGAGATGTT[A/G]AACAGGAGCAGAGACAGAGAAGTTGCAGGGAGAATCAATTACTTGTTTC
RTRAD89nt089393	RTRAD89nt089393_24AT	A/T	24	TGCAGGAGTCCTGACATGGATAC[A/T]GCAGTCTCTCTACTTGCCTGCAAATTGTGCTGAAATAGAGGGTTTCTTTCACACCTCTCTGGAGT
RTRAD89nt089397	RTRAD89nt089397_28CG	C/G	28	TGCAGGAGTCCTGTCCCATGTCAACCT[C/G]TATTCCACATACCACAGCCTTAAGCAATCTCTCTCATTTGTTGATGTCTTGCATTATCCAT
RTRAD89nt089401	RTRAD89nt089401_53CT	C/T	53	TGCAGGAGTCCTTCCAGGTGTGGGATCCCAAGACTCTGATCCGTAAGGGACG[C/T]GAGCGCCACCTCTTCCTATTTGAGATGTCCCTGGTC
RTRAD89nt089411	RTRAD89nt089411_68AG	A/G	68	TGCAGGAGTCGTCCAACTTCCGTCAAGGACGTTCAACTCTGCTGTTTGTTCAGATCAGATCCTACAG[A/G]GGGATTTGACTATAAGATGTA
RTRAD89nt089412	RTRAD89nt089412_56AG	A/G	56	TGCAGGAGTCGTCTACACCTCTAAATCAGTGCTCAGCAAATACCTAGTCGACAAA[A/G]CAACATTCATCTCAACAAAAAGAGAGGATCCTC
RTRAD89nt089440	RTRAD89nt089440_19CG	C/G	19	TGCAGGAGTCTGACTGGA[C/G]CTAGGTTAAGACTGTTGTAGAATCCGACCAGTACGTGACCTCATGGATTTCCAGGGTGAGTTATTTTCTT
RTRAD89nt089442	RTRAD89nt089442_18AG	A/G	18	TGCAGGAGTCTGACTGG[A/G]GCCAGGTTAAGACTTTTGTAGAATCCGACCAGTACGTGACCTCATGGATTTCCAGGGTTCTTTTCTGATGA
RTRAD89nt089443	RTRAD89nt089443_38AG	A/G	38	TGCAGGAGTCTGACTGGAGCTAGGTTAAGACTGTTGT[A/G]GAATCCGACCAGTACGTGACCTCATGGATTTCCAGGGTGAGTTATTTTCTT
RTRAD89nt089444	RTRAD89nt089444_64AG	A/G	64	TGCAGGAGTCTGAGGGTTGTGACATCATCTCCAAGGTGTCTGCTCATCAAGACCAATATCAAC[A/G]ACGGGGCAGGGAGGGGTAGTGGCGG
RTRAD89nt089446	RTRAD89nt089446_48GT	G/T	48	TGCAGGAGTCTGAGTCACAGTGATCTGCCCTCTGGATACTGAGAAAA[G/T]AATAACACATTGTCAAGATCAGATTCCATTTAAGTTCAGTT
RTRAD89nt089456	RTRAD89nt089456_88CT	C/T	88	TGCAGGAGTCTGGCCTGTGGAGTGCAGGAGATTCTCATCCCATTGGACAGTTCTGTACAGCACTTCCCCCTCCCTCTTCATCAGAAA[C/T]A
RTRAD89nt089461	RTRAD89nt089461_16CT	C/T	16	TGCAGGAGTCTGGTG[C/T]CAGCTTGGATCTAGTCGGCCTCCTGCATAAAGAGACAAAATGATGGATCATGCAAAGGTCACGCTATGATCCT
RTRAD89nt089472	RTRAD89nt089472_31CT	C/T	31	TGCAGGAGTCTGTAGCAGAAGAGAAGAGAA[C/T]GCACACTTTTATGTAGGTCAATGTTTTCAGATAAGCCTAAGAGACTCGTGCTGTTTAC
RTRAD89nt089474	RTRAD89nt089474_87AG	A/G	87	TGCAGGAGTCTGTATTCCCGGTCTGGACTCCGGATTTAGGTCTTTGGAAAAATGAACGGGTGAGGTGAAAGGCGGCGGTGCGCAGC[A/G]GT
RTRAD89nt089475	RTRAD89nt089475_17AG	A/G	17	TGCAGGAGTCTGTCAA[A/G]GAGAAGGTCACGCGCATCATCCTGGCTGCCTTCAGGGTACGTACTGCTAGTTAGTTACGGCACCCTGTTCCC
RTRAD89nt089476	RTRAD89nt089476_41CT	C/T	41	TGCAGGAGTCTGTCCCTATAGAATAAGACTCAACAGTGAT[C/T]ACTAAAGGCACTCCAGCATCCTCACACATCAAAGGCATGTTGGGGGAG
RTRAD89nt089480	RTRAD89nt089480_19AG	A/G	19	TGCAGGAGTCTGTGAAAT[A/G]CAGAAGGGAAGAACAGAATTCATCCAACTGTCTTCATTTCTTCCACTTCACCAACTGTCGCTTTTCACAC
RTRAD89nt089482	RTRAD89nt089482_82GT	G/T	82	TGCAGGAGTCTGTGTGAGTGGTACACAACCCTACACTCTCTCTATCTGCACACACTCATTTCCTGCAATTCTACACATTTT[G/T]CCATTAG
RTRAD89nt089486	RTRAD89nt089486_29AG	A/G	29	TGCAGGAGTCTTAGAGAGATGAAAGGAG[A/G]ATGAAAGAGGAAGCATTTGAAGGGAGGGATAAAGGAAGGGATGGAGAGTGGCGTTTTTAT
RTRAD89nt089505	RTRAD89nt089505_34GT	G/T	34	TGCAGGAGTGAAATGTGACCTGGTACTGCAGCT[G/T]GTCCCAGAGCCTCTCCCAGCTGTGTCCACTGGCAGCCAGGATGTAGACCTAGACC
RTRAD89nt089507	RTRAD89nt089507_81AG	A/G	81	TGCAGGAGTGAACACGCACACAGAGAAACTATTGAAAAGGGAGTACTAATGTACATGAAGATAATATTATCTAGAATGAA[A/G]CCTCTACC
RTRAD89nt089527	RTRAD89nt089527_89GT	G/T	89	TGCAGGAGTGACCGGATCAAGAGATGTCTTCACTTGGTATGTGTGTGTTAGTCAGTGTGTGTGAATCTTTGTGGAAAGTGGTCATCAC[G/T]
RTRAD89nt089528	RTRAD89nt089528_11AG	A/G	11	TGCAGGAGTG[A/G]CCTGAAGTGAATAGACATGTACCCTTGGAAGTAGCCATGTATTTTCACAACAGAGATGAGCTGAGTGTGCAAAATTGA
RTRAD89nt089541	RTRAD89nt089541_42CG	C/G	42	TGCAGGAGTGAGAGAGAAGTGAGAGGCCGGGCCAGGCTGAA[C/G]CATTTTGCACTTTTGAGGACAAATCAGCAGCTTTGGGGGAAGTCAGC
RTRAD89nt089544	RTRAD89nt089544_7AC	A/C	7	TGCAGG[A/C]GTGAGCGCAGACCGTCACGCTCCTTGGCCAGCATGGCTGCCTCGATCTCATGCCTGGCCTTGAGATTCTCCAGCTCCAGCTG
RTRAD89nt089552	RTRAD89nt089552_60GT	G/T	60	TGCAGGAGTGAGTCAATGCTTTGATAACCATATGTAAATGAAGAATTTATATAAGAGAT[G/T]TACCATTACAGGAACACAGAGACATATTT
RTRAD89nt089562	RTRAD89nt089562_80AG	A/G	80	TGCAGGAGTGATGAGCCTGTAAAGTCATTTCAATGTTCTTCCACTTTGTTGTATGTGTAGTCATCAGATTTTTCCCAAT[A/G]AACTTCCTT
RTRAD89nt089578	RTRAD89nt089578_73AG	A/G	73	TGCAGGAGTGCAGGTGAGAACACACTCCATGAAGCAGTTTTGAGGTACAGTTAAGTCAATAGGGGTTGACCT[A/G]TAAAAACACTTTCCTA
RTRAD89nt089605	RTRAD89nt089605_77CT	C/T	77	TGCAGGAGTGCTCAGCTGGAATCCCCCTGTCCCAGTCTCCTCTATCCTGGGAGTCCTCTCTCTCTGGCTTGCATCA[C/T]AAATGGCACCCT
RTRAD89nt089650	RTRAD89nt089650_16AC	A/C	16	TGCAGGAGTGGATTA[A/C]GAATTTGGGAAAAGTACACCTGAAAACCCCCACCAGAAACAATATCTTCACAAAAACATACCCGCCAATACTC
RTRAD89nt089652	RTRAD89nt089652_35AC	A/C	35	TGCAGGAGTGGCACCCAGATTCAACAAGCGCTTG[A/C]TGTACTGTAGACACAAACAAACACCCAGAGCCCGGGCTAGCTCCATCAGGCTGT
RTRAD89nt089668	RTRAD89nt089668_79AT	A/T	79	TGCAGGAGTGGGACATCCCCTACGAGCAGCTGGAGCTCGGGGAGCTCATTGGCAAGGTGAATGACTACAGCTTTACAT[A/T]GTGTTAAATA
RTRAD89nt089680	RTRAD89nt089680_88AG	A/G	88	TGCAGGAGTGGGCATTGCTGATGCCGATGAGGCCCCTGGCTGAGGGATGTCCAGTGGGGTCCCGAGGGGGCAGATCTGCAGGAGGAT[A/G]G
RTRAD89nt089698	RTRAD89nt089698_53AT	A/T	53	TGCAGGAGTGGGGTCCCAGGAGGATGGAGGTCAGGTTCTACCTGAGACACGA[A/T]GACTCCCCCTCAGAGAGCAGCGACCAGGGTGGGTGA
RTRAD89nt089722	RTRAD89nt089722_51AG	A/G	51	TGCAGGAGTGTAAGAAGGCTACAAAAAAACATCATTGATCTAGAATGAGA[A/G]TTGTGAACAACCAAGTAGCCTATATATATGAAAACTAA
RTRAD89nt089731	RTRAD89nt089731_44GT	G/T	44	TGCAGGAGTGTCAGCTGGGGCTCAACCAGTGGAAGACTAGACA[G/T]ATGGTATGTTAAAGCTAGAATCCTTAATTGAAACGATAACAAAGC
RTRAD89nt089750	RTRAD89nt089750_85CT	C/T	85	TGCAGGAGTGTGAGGTCATCATCAGACAGCTCTGTAAAAACAACAACTTGCAGTCCCAGGAGGTAGGCTACAGAGAGGACCCTA[C/T]TGTA
RTRAD89nt089765	RTRAD89nt089765_12GT	G/T	12	TGCAGGAGTGT[G/T]GCTCTCCAGGAGGACTTTTCTCTCTAACACCACCTCCCCCCACTCTCTCTCTCCCCTCAACATGGTTCAGGTGTGTG
RTRAD89nt089766	RTRAD89nt089766_75AG	A/G	75	TGCAGGAGTGTGGTGGGGGTTCCTAAAGCTCTACTGGTGATGACAGGGGCCTGCTGCCTGACGAACAGGACAGG[A/G]CAGGGGCCAGAGCA
RTRAD89nt089787	RTRAD89nt089787_32CT	C/T	32	TGCAGGAGTGTTAAGGACTTGTTGAGGTCAA[C/T]GGGCACCATCTAGTGGTAGTTGAGCATACTGGTAAATGACTACCCAAGAAAATAACA
RTRAD89nt089793	RTRAD89nt089793_33CT	C/T	33	TGCAGGAGTGTTAGCTCTGGTCACCTCCGTCT[C/T]GTCCTTACTGTCTCTGTCTGTCTCTCTCCCAGATCGGAAGAGCGGTTCAGCAGGAA
RTRAD89nt089801	RTRAD89nt089801_43AG	A/G	43	TGCAGGAGTGTTGGTGTGTATCTTCTGTGTGGTAGCAGTGCA[A/G]GGAGGCTTTGCTTCCTGGTCTGTCTCTCTACTGAGCCTCATATTTA
RTRAD89nt089810	RTRAD89nt089810_30GT	G/T	30	TGCAGGAGTTAAACGCTCTACCTTGAAGT[G/T]GCTAGTGGCTCTTACCAACTGGGCCACACGGCACCACATTTGAATGTCCTATGTTATCG
RTRAD89nt089820	RTRAD89nt089820_40AG	A/G	40	TGCAGGAGTTACAGGAAGTAATGGAATCTTTTGAGTCTC[A/G]CGATCTTGAGACTTCTCTGGTGCTAGCACACATTGGTTTGCACAGATAT
RTRAD89nt089827	RTRAD89nt089827_47AG	A/G	47	TGCAGGAGTTAGAACACAGAGAGGCCCATTTTGTCTGAACCGTAAA[A/G]GTAGACTTCAGTAGTCTGATATCATCACACACAGACAGGGCC
RTRAD89nt089833	RTRAD89nt089833_41AG	A/G	41	TGCAGGAGTTATAATCCTCTATATAATCATCTGTAGAAAT[A/G]TGCAGTCTGCGGCACTGAAAGCCTAAAGAGTAAAATATGTATGGCTTG
RTRAD89nt089837	RTRAD89nt089837_53AC	A/C	53	TGCAGGAGTTATCCCAGCTTAACCATGGCAAAGGTGGCTGGTAGGGCTACAG[A/C]AGATGGAGGGCTTCAGCATCAACAGGTGCATCAAGT
RTRAD89nt089848	RTRAD89nt089848_70AG	A/G	70	TGCAGGAGTTCAAGCAGGCCCTCTCCAACTACTCACTGACCTTTGAGCTCTACGAGTCACTCTGCAACC[A/G]CACAAAGGGCGTGGCTGAA
RTRAD89nt089851	RTRAD89nt089851_35CT	C/T	35	TGCAGGAGTTCACAAAGGCCTTCTACCTGAAGAC[C/T]AATGACCAGATGCTAGTGGTCTACCTGGCATCCCTCATCCGCTCAGTGGTGGCT
RTRAD89nt089861	RTRAD89nt089861_89AG	A/G	89	TGCAGGAGTTCAGAGATATGGCCAGCAGGAGCTCCTCCATCGAGGCTGTGAGTCCTATTCCCATTTTAAAGGACATGCACGAAAACAG[A/G]
RTRAD89nt089868	RTRAD89nt089868_20CT	C/T	20	TGCAGGAGTTCAGTGGTTC[C/T]TCCCCAAAGAGGAGGCGTGGGGCGGAGGAGAAGGATGAAGGGATCGGCTCCCCAGACATTCTGGAGGAG
RTRAD89nt089873	RTRAD89nt089873_82CG	C/G	82	TGCAGGAGTTCATTCCTCATCTGCTCCACCTGTCAATCAGAGAGGAGACCTTCATCTCAATAGTTACACAACCTGAGAACA[C/G]TATTATG
RTRAD89nt089902	RTRAD89nt089902_39CT	C/T	39	TGCAGGAGTTCCTACTTACCGCTGCTGATATACTGGAC[C/T]TGAGGCTGCCTGTCAAACTGGTGGTGCTGGGGTGAGTGGGCCAGGAGATG
RTRAD89nt089916	RTRAD89nt089916_38AG	A/G	38	TGCAGGAGTTCGATAAGGTGCCTATGTTCATGAAGAC[A/G]GCGCCTGATGAGATTGACCCCATGAAACACCCGGAGCTGGCTGCTATTCAG
RTRAD89nt089923	RTRAD89nt089923_13CG	C/G	13	TGCAGGAGTTCT[C/G]TATGCTCTTACTGGTAACGGTTTGCTTGTACCCAGCGCACTAGGTGTTTCTTTGCTCAGTGGTAGTGATTTATGTT
RTRAD89nt089927	RTRAD89nt089927_83AG	A/G	83	TGCAGGAGTTCTGCGACCAGATGGGCCTCCACATCGACTTCTCCACGGCCGGGACGCTCCATGTGGGTATCTCCAACTCCCA[A/G]CATGCA
RTRAD89nt089933	RTRAD89nt089933_8GT	G/T	8	TGCAGGA[G/T]TTGAACAAAGGAAACATTCATCATGGATTTAAATGATCTCGTATAACTGTCCCCACTTCTCCAATCCCCTTCTCCTCCTTT
RTRAD89nt089934	RTRAD89nt089934_29GT	G/T	29	TGCAGGAGTTGAAGGTGTAGACCTTGTA[G/T]AGCTTCTCCTCGGGGATCTCGTTGCGGATGGCCTGGTAGTCACGCTTCAGGTCATTAGCG
RTRAD89nt089940	RTRAD89nt089940_77CT	C/T	77	TGCAGGAGTTGAGAAAGGCCCGAGTTAAGACAGGAAGAGTCATTTCCCAGAGAGCATCGCTGATGAGAGCAGCTTA[C/T]AGCCACAACGGA
RTRAD89nt089953	RTRAD89nt089953_79AC	A/C	79	TGCAGGAGTTGCACACAATGGGGATTTTTTTTAATAGCCTAAGTGGCCCTTATAAACGCATTTCATGCAATTCTATTT[A/C]ATTTTAGAAT
RTRAD89nt089955	RTRAD89nt089955_55AG	A/G	55	TGCAGGAGTTGCACACTGAGAGGCACTGGCAGTGGTGATGCAGCTGTGAGGAGT[A/G]GTTCCAGCGGGGGGTCCATCAGAGGCGATGGCGT
RTRAD89nt089959	RTRAD89nt089959_88CT	C/T	88	TGCAGGAGTTGCACCTGCTCAGGTGGGAAGATATGTCAGGGCAGTCCTGGCTGGTCTCATAGGAACGACCCTGGAAGTCCTTGTCCT[C/T]G
RTRAD89nt089971	RTRAD89nt089971_23GT	G/T	23	TGCAGGAGTTGCGTAAGCCACA[G/T]GCTAGACCGCCACATTGCCTCGGCACCATCATCGACAGAGATCAGAGAAAGACTTGTGGAATACTG
RTRAD89nt089974	RTRAD89nt089974_12CT	C/T	12	TGCAGGAGTTG[C/T]TGCTTCACATCCCAGCTGTTGAGCTTCAACTCCACTAGACACAGCATGCTGTGTCAGTTGTGGAGTGTCACAGGAGG
RTRAD89nt089977	RTRAD89nt089977_51GT	G/T	51	TGCAGGAGTTGCTTTGTGGAGTGTTGTGTCAGAAAAAGTAGAACATCTCT[G/T]TATCACAGACATACCTCTCCCCCTCTTTACAACCATTG
RTRAD89nt089979	RTRAD89nt089979_82AG	A/G	82	TGCAGGAGTTGGAGAAGAAAGACGCGGCGGCGATGCCTGTCATGGTTGCTGACTAGTGCATTCACTGGGAGTTCGGTAGCC[A/G]AGGCGGG
RTRAD89nt089983	RTRAD89nt089983_65AG	A/G	65	TGCAGGAGTTGGAGGCTCTGCCCCCCCAGCTGGAGAACCTGGTTAACCCTTCAGCCAAGGAGCA[A/G]CTTAGGCTGAGTGTGGAGTCTGCT
RTRAD89nt089990	RTRAD89nt089990_37CT	C/T	37	TGCAGGAGTTGGGAGGCAGTCGGAATAATCCACACA[C/T]TGTCACAACGGAACTTACCTAGAGAGAAAGAGGGATAGAAACATGTTAAACA
RTRAD89nt090000	RTRAD89nt090000_51CT	C/T	51	TGCAGGAGTTGTCCTACAGGAAAGTGGCCCCGAAAATCCTGTGGGATATC[C/T]GACAGGACTACTTATTCCTGCATGATATACTGTATATT
RTRAD89nt090012	RTRAD89nt090012_53CG	C/G	53	TGCAGGAGTTGTTCAGTTCCGTGTCAGCTTTAGAGCTGAATGAAGAGTCCCA[C/G]TCCTCGTACACACTGAGGTCTGGGGCGTCTGGGTAA
RTRAD89nt090013	RTRAD89nt090013_88AG	A/G	88	TGCAGGAGTTGTTCTAGACAGTAGATATGAGGTCTGTTCCCTCTCTCCCCCTCCACCACCACACTGTAACTACAGAACAGAGGTCAG[A/G]G
RTRAD89nt090014	RTRAD89nt090014_89AG	A/G	89	TGCAGGAGTTGTTCTAGACAGTAGATATGAGGTCTGTTCCCTCTCTCCCCCTCCACCACCACACTGTAACTACAGAACAGAGGTCAGG[A/G]
RTRAD89nt090016	RTRAD89nt090016_61CG	C/G	61	TGCAGGAGTTGTTTAGCACACCTCAGACAGACAGACGCTCACACGCCTGCTTTCTGTGTA[C/G]AACCAGACTGTGGCAGACTACACACAGG
RTRAD89nt090028	RTRAD89nt090028_76AT	A/T	76	TGCAGGAGTTTAGCAGTCAGCTACAGGAGTGGAGACACAGGCTCTCTCATGCAGAGGGGAAAAACAGTAGGGAGG[A/T]GGCTGTGCAGGGC
RTRAD89nt090034	RTRAD89nt090034_36CT	C/T	36	TGCAGGAGTTTATACACACAGAGAATGGAACACCT[C/T]ATCGTTTGGCACTTCATATAGTATCTCCCATGGCTTACTAAGATGTCAACAGC
RTRAD89nt090067	RTRAD89nt090067_89AG	A/G	89	TGCAGGAGTTTGGACCACTTGACAGACTGCCTGGTGAGGACGGCTACATATTGAGCCATCATCTCCTCATAGGATTCATGACCCTCAG[A/G]
RTRAD89nt090072	RTRAD89nt090072_31AT	A/T	31	TGCAGGAGTTTGGCTCTCAGCCCTGACCGA[A/T]ACTAAGAGGAGCTTATTTCAGTGTGTATAGAATGGTGTACTGTGTGTGTGCAGGGCTA
RTRAD89nt090075	RTRAD89nt090075_46AG	A/G	46	TGCAGGAGTTTGGGACCATAAGGTAATTATCCTTTTCTTTGACCA[A/G]ATTTTTATTTTGCACCATTCCAAATTCATTGGTGAAGTATTTT
RTRAD89nt090078	RTRAD89nt090078_73AG	A/G	73	TGCAGGAGTTTGGTGCCTCTGGACCAGCTGGCGGCCTCCCTGGCAAGAGGTGGCACCAGAGCACAACCCAGC[A/G]GAGAAATAAGCAAGGA
RTRAD89nt090088	RTRAD89nt090088_38CT	C/T	38	TGCAGGAGTTTGTGGAGGCTAAGGTGAAATGCACATC[C/T]GCTATGATCTGACCAAGCGAGTGGTGTGTATGTGTGGCATGTAGTCTGTGC
RTRAD89nt090089	RTRAD89nt090089_38CT	C/T	38	TGCAGGAGTTTGTGGATGAGTCAGGAGAGGATGGCTT[C/T]GTGGTCTTCACCCTGGGCTCTATGATCTCTCAGATGCCTGAGGAGAAAGCC
RTRAD89nt090090	RTRAD89nt090090_38CT	C/T	38	TGCAGGAGTTTGTGGATGAGTCAGGAGAGGATGGCTT[C/T]GTGGTCTTCACCCTGGGCTCTTTGGTCTCCCAGATGCCAGAGGAGAGAGCC
RTRAD89nt090097	RTRAD89nt090097_30CG	C/G	30	TGCAGGAGTTTTACATTATTGGCCTGGGG[C/G]AAGGTTCAGTTAGCCTCAATACAAGGTTCTTCTTCCCTAAAAGCCACATTCTGTCATTT
RTRAD89nt090099	RTRAD89nt090099_69CT	C/T	69	TGCAGGAGTTTTCACAGTCTGCCTTTTGCACTCATTGATTTGGAAAGCACTGCATTTTTCTCAAGTTG[C/T]GTTATTAGGTCTGCATTGAT
RTRAD89nt090107	RTRAD89nt090107_45CT	C/T	45	TGCAGGAGTTTTGTTTGTTGTGATTGATTGGGGGGGAACAGCTG[C/T]GGGCAAGGTTCTGACAAATGGGTGTGTCTCGGGGGTGGCATGGA
RTRAD89nt090138	RTRAD89nt090138_22CT	C/T	22	TGCAGGATAAAACCACTCTCG[C/T]TAGTTACATGATAGGCAACATGAGAGGTGTATAGCAGTGTTTCCTTCTCTTACTTGTCACTCCAGGC
RTRAD89nt090152	RTRAD89nt090152_48AT	A/T	48	TGCAGGATAAAATGGTTGATTATTTTTCGCAAACAAATCCATTAAAA[A/T]AGGGCCCCCCCTTTACAGAAATTTATCAAAGTGTCTATCCA
RTRAD89nt090172	RTRAD89nt090172_70AC	A/C	70	TGCAGGATAAAGAATAGACAAGAATTATTCATCACCAAGCTCTAAACTCGGAAAGGAGACACTAAATTA[A/C]CCCATGGAGGAATCTATGA
RTRAD89nt090185	RTRAD89nt090185_39CT	C/T	39	TGCAGGATAAAGGGTGGGGGCCAGGCGTGGGGGGCCAA[C/T]CAGGATGGAGTAGTGAACAGTCAGCCAGGGGCCCGTGTGGTGGACGAACG
RTRAD89nt090200	RTRAD89nt090200_31AT	A/T	31	TGCAGGATAAATCTCACCCACCAGACCTTG[A/T]TTGAATAATGTGCCCTGCCACCCACCGTGTGCTCAATCACAGAGAATGTCTGCACTGC
RTRAD89nt090201	RTRAD89nt090201_9AT	A/T	9	TGCAGGAT[A/T]AATGACAATGAGTATTTCGCTAACACAGGGTTTTAAAGTGTCGATAATGCGTGTGTTTAGAGAGCGCGAGTTGACAAAAT
RTRAD89nt090202	RTRAD89nt090202_47CT	C/T	47	TGCAGGATAAATGACCACCCACCCTTTATCGTTGGCATCAAGAGAA[C/T]AATTGCCAGTGGTGAGCAGGTCCAGGAAGATCTTGAACAGAT
RTRAD89nt090214	RTRAD89nt090214_18AC	A/C	18	TGCAGGATAAATTTGTT[A/C]AACACAATCTAATACCATGAGGCGTTACAAGGCGCGGAGGCTGACAGATTTGTTGCAGTGCGAGTTAATCT
RTRAD89nt090220	RTRAD89nt090220_85AG	A/G	85	TGCAGGATAACAAGTTCCGGTTACTCACTCAGCTCTCTGCCGGTAAACAGTATTTGGAGCATGCCCCAAAGGTGAGGAAGCATA[A/G]TGGG
RTRAD89nt090225	RTRAD89nt090225_34GT	G/T	34	TGCAGGATAACAGAGATAGAGTCTCAGACGTTT[G/T]CCGGACTGCGTTCCCTCCGCTCTCTGGACCTGAGCTCCAACCAGCTGACTGTCAT
RTRAD89nt090235	RTRAD89nt090235_83CT	C/T	83	TGCAGGATAACATACCAAATGTTTTGTTTATGTCTATATCAATTTAAATAGACACACATAGAGCAATATCTGTCCAGTCATC[C/T]GCCCAA
RTRAD89nt090238	RTRAD89nt090238_40AG	A/G	40	TGCAGGATAACATGTTTCAGTGTCTGGAGCTCCCGGTCC[A/G]GCTCAGTGGGTCTCTGGATGGCCTTTAGTCTCTGGCTTGACACAGGGTG
RTRAD89nt090251	RTRAD89nt090251_37CT	C/T	37	TGCAGGATAACCTGTTCCTCATCCTAGTTTTCTTCA[C/T]ACTCTTCATCACTATCTTCCTCATCCTCTGCTGTGCTTGCATCATGAGCCGC
RTRAD89nt090275	RTRAD89nt090275_68CT	C/T	68	TGCAGGATAAGAGGGATAGAGGTGTAAAGTTGCACCCACCTTCCACCTTTTACAAATCCTAACCTCG[C/T]ATCCTCTAGCCTGTTTCATTC
RTRAD89nt090290	RTRAD89nt090290_55AC	A/C	55	TGCAGGATAAGCTGGCTGCATCGCCCAGCCACCGGGTGGCGGTAGAGCGCCGGG[A/C]ACGGATGAAGGAAGTGGACCCAGTGTCGCGCATG
RTRAD89nt090299	RTRAD89nt090299_83CT	C/T	83	TGCAGGATAAGGAGGACCGAGAGGTCATGGACTTCTTGGAGGAAGATGCTTTTGATGAGAAGCTACTTGGTGAAGACGAGGA[C/T]GAAGAG
RTRAD89nt090303	RTRAD89nt090303_39CG	C/G	39	TGCAGGATAAGGCACAGACATTGGCTGGGCCTTCTAAC[C/G]CCTACGTTTAGGAATTATCTATTATAATTAATTTACCCTAACCTTAACCC
RTRAD89nt090317	RTRAD89nt090317_20AC	A/C	20	TGCAGGATAAGTACACGTT[A/C]ATCTCGGCAGGCATCATCATACCTGTGGGAGTGGTGATGTTCATCATCGGGACTGTGGGCTGCTACGCC
RTRAD89nt090320	RTRAD89nt090320_21CT	C/T	21	TGCAGGATAAGTACGGTCAG[C/T]CCTGCCAACTTGTCCATTGTGAGCTAGCCACCATTCTAAACTCCCCTGCATCTTGCCTCAGCCTGTGC
RTRAD89nt090343	RTRAD89nt090343_79AG	A/G	79	TGCAGGATAATCCGAATGGGAGCCATTGAGATGCATGCAGTATTGTACATGTTTGGCAATCAGGAAGTCACAAAACCT[A/G]AGTAGCCTAT
RTRAD89nt090345	RTRAD89nt090345_89AG	A/G	89	TGCAGGATAATCTAGTTCCCTTTCCTCTTCTACTCAGTGGGGTTATTTCCTCTTCCACTCAGTGGGTTTATTTCCTATTCTACTCAGT[A/G]
RTRAD89nt090348	RTRAD89nt090348_15GT	G/T	15	TGCAGGATAATCTG[G/T]GATTCAAACATTAATGGCATTATCATTAAAGCATTATCCCCACACTTTATTTGGTAAACAGCTGAGAAATGGGG
RTRAD89nt090350	RTRAD89nt090350_43CT	C/T	43	TGCAGGATAATCTGTTTGAGTGGCACTTCTCTGTCCGCGGGC[C/T]CCCGGACTCAGATTTTGACGGTGGGGTTTACCACGGCAGGATCGTG
RTRAD89nt090352	RTRAD89nt090352_50AG	A/G	50	TGCAGGATAATGAGACAGAAGTCAGGTTACTTAGTTCAAAATTAGCCAT[A/G]TGAACCATACAGGTGCTTAACTGATAATGATTTGTAAAA
RTRAD89nt090358	RTRAD89nt090358_43CT	C/T	43	TGCAGGATAATGGAATATATAGGTCACTATAGATGTGGTCTA[C/T]TTTTTCTTACTCAGCCTCATCTGTGTTGATTCATCTTTTTATACCC
RTRAD89nt090369	RTRAD89nt090369_22GT	G/T	22	TGCAGGATAATGTCAGCCTAA[G/T]TAAACGTGTATAAGGTTTCTGTCCCACATTGGATGATGCAAGGTCTTTTCTTGTACACCATATACTC
RTRAD89nt090386	RTRAD89nt090386_89AT	A/T	89	TGCAGGATACAAAATAACTTCTTTGCCTCAAACAGGAAGAGCCCCAGGATACGTCCGCTCACCAGCCCCTGAATGATGGGCAAAATAC[A/T]
RTRAD89nt090416	RTRAD89nt090416_87AG	A/G	87	TGCAGGATACACCTCCTCTTTGTTCTCCCTCAGTATCCATGTTTAATTCCTGTTCCAGGTCGAGGTCTGAAGATAGAGGATATCCT[A/G]AA
RTRAD89nt090428	RTRAD89nt090428_63AT	A/T	63	TGCAGGATACAGAGACGTGAGACAACAGAGATCTCAACTTTCAACATGTCACTGAAACTACA[A/T]TTCAGCTTAAAATGAAATGCGTCGCT
RTRAD89nt090446	RTRAD89nt090446_23AT	A/T	23	TGCAGGATACAGGGATGATGAG[A/T]AACCCTCTTACCACAAGCACAGCAGCGATGGGGATAGCAGCATTCATGAAAACTGGGGAGGAAAAG
RTRAD89nt090456	RTRAD89nt090456_28GT	G/T	28	TGCAGGATACAGTGGTTGATATTGTTA[G/T]GTTGTGCTTCCACCCTGTAGGATACAGTGGTTGATATTGTGGTGTTAGGTTGTGTTTCCAC
RTRAD89nt090464	RTRAD89nt090464_40AC	A/C	40	TGCAGGATACAGTGTAATGTTACATACAACTAGCTAGCT[A/C]CTGTAGCCATGTCGAATCATCCGGCGGAGGGAGAAAAGATAGCTAGCTG
RTRAD89nt090466	RTRAD89nt090466_46AG	A/G	46	TGCAGGATACAGTTCAGCCTGAGTCCAGCTGCTACCAGACAGGGA[A/G]GACCCAGGATGCAATAGATACGTCACACAAGCAGAGTGAGTGA
RTRAD89nt090481	RTRAD89nt090481_74AG	A/G	74	TGCAGGATACATTATTGATAAGCTACTAATTACGCTTGTTGCAATTTCAGCTGACCTTTCCTGAGAACATCCC[A/G]GATCATTATCAGCTG
RTRAD89nt090487	RTRAD89nt090487_75CT	C/T	75	TGCAGGATACCAACAGACAACCAAGGGTATGTATGGAACAAAACAAATATGACAGCTAAATGTACTTTTTTTTT[C/T]CCCCTAAAGGATGT
RTRAD89nt090510	RTRAD89nt090510_55AC	A/C	55	TGCAGGATACCTGACTGTTTAAGTTGAAGTAATGTCAATGATGCTTTTTAAGGT[A/C]AAATATTCTCAATGACATTTGACACTTGGGTTTT
RTRAD89nt090513	RTRAD89nt090513_77AG	A/G	77	TGCAGGATACCTGGGAGATGACCATAGCAGAAGAACTGCCCAGTCCAGCAGATACACAGCTTGACCAGCTCTGTCT[A/G]GCTAGAAATAGT
RTRAD89nt090520	RTRAD89nt090520_31AT	A/T	31	TGCAGGATACCTTTGTAATGACTATGGACT[A/T]ATGGAAAGATGAATTGTTATGTCATTGTCAACTGTTTTTAGGGGGCATTGAAGGACAA
RTRAD89nt090537	RTRAD89nt090537_65GT	G/T	65	TGCAGGATACGGGTCATCTTACTGTCTCTGTAGGGCACGTGGGTTTTCTACAGGACGGGAAGAG[G/T]GAAAAGCAAGAAGAGCTTCACAAA
RTRAD89nt090542	RTRAD89nt090542_61AG	A/G	61	TGCAGGATACGGGTCATCTTGCTGTCCCTGTACGGGACGTGGGTTTTCTGAAAACAAACA[A/G]CACATTATTTACCCATTAGGGCCTTTCA
RTRAD89nt090545	RTRAD89nt090545_16GT	G/T	16	TGCAGGATACGTCTT[G/T]CAGGTTTCCTTGACTTCCGGTTTTGTTTTATGCTGTTTTATGCTTGTTTGCGTGGCTCTCCTCACAGGCCGTG
RTRAD89nt090557	RTRAD89nt090557_89AT	A/T	89	TGCAGGATACTCATTCTGTAAGACTACCATTTATTGAGATACTCTCCTCATGCTGCCTTGAAAGTTATCAGACAATAGGCTAATAGGC[A/T]
RTRAD89nt090619	RTRAD89nt090619_48AC	A/C	48	TGCAGGATAGAACCAGGCCAGGACCTGTAACACCAAACAGCAGTCTG[A/C]CAATACTGCATTCTAAGTAAAAGAAAACAAAGTCCAAAAGA
RTRAD89nt090624	RTRAD89nt090624_47AG	A/G	47	TGCAGGATAGAACTTCAACACAACATCTACTCTGTCCAATGATGAC[A/G]TAATATCATTGCTGGATTACCTTTAATGCCCAATATGTTCTC
RTRAD89nt090642	RTRAD89nt090642_29GT	G/T	29	TGCAGGATAGAGAGAGGAGAGCAAGCAG[G/T]TGGAAGCCATTATATTTTCTTCATGCGATTTTCGACATCTCCTCTGGTCCCGAGAGAAGG
RTRAD89nt090662	RTRAD89nt090662_32AG	A/G	32	TGCAGGATAGCAACGCTAAGCTAGTGGCGGC[A/G]CTTCACGAGGCTAACACTGGCGTGGAAGAGTGGAAGAAACAGCTGGCTGAGTATCAG
RTRAD89nt090663	RTRAD89nt090663_36AC	A/C	36	TGCAGGATAGCAATTACATTCTCTTTATACCCCGG[A/C]GAGATGGGCCTGTGCCTGGCAGACGCTTTGGCCGACATTGAATCCTCCTTGAG
RTRAD89nt090669	RTRAD89nt090669_30CG	C/G	30	TGCAGGATAGCAGCAAACTCCTTATCCTG[C/G]GTGATATCCTCTGGGGGCTGGGAACACAGTTTGGTTTACTTCAAACTCACTAGTCATAA
RTRAD89nt090680	RTRAD89nt090680_87GT	G/T	87	TGCAGGATAGCGTCAGACTCGTTCCGGCAGGGAGTGCTGCGTAGTCAGCTGACTTCGTTGGCGTCGCGTCAGAAGAGGCTGCTGGG[G/T]AT
RTRAD89nt090709	RTRAD89nt090709_14CT	C/T	14	TGCAGGATAGGAT[C/T]GTATGTATTCCTGTGATGTCAAAACTGGATTATATTAAGACTGTCAATGGAATGACAGGTCTCTCATCTCATCCC
RTRAD89nt090715	RTRAD89nt090715_86AG	A/G	86	TGCAGGATAGGCAAATCATTTCCAGACCGCTCATCTGTAGAGGAACTCTGACGAGTCCCCCACCCAAGCCTCTCGACCATATGGG[A/G]GAT
RTRAD89nt090752	RTRAD89nt090752_53CT	C/T	53	TGCAGGATAGGTTCTTGATCAGCTCTTGTGGTGATCACTGGGAACTGAGCCT[C/T]CCCTGTAGGATTCTCTGGGCACCCCTAGTATCCCTG
RTRAD89nt090759	RTRAD89nt090759_24CT	C/T	24	TGCAGGATAGTACACAAATAAAA[C/T]GTTCAAGAACATACAGCATCATCCACATATTTTAATTAGCAAAACAAAACACCATGCTTGTCATT
RTRAD89nt090762	RTRAD89nt090762_57GT	G/T	57	TGCAGGATAGTCTCAGAAGAAGCCATCCGGACAGCTGATGGGTTTGCACAACCAAA[G/T]AATTTCTGTACAAACGGTCAGAAACCGTCTCA
RTRAD89nt090771	RTRAD89nt090771_73GT	G/T	73	TGCAGGATAGTGGTGGCCATTTGGGACCCTATGTGCTGTCACATCTCCAATGGGAGTCAAGGGCTACCGTGG[G/T]GGGTTGGGTTGGTATT
RTRAD89nt090782	RTRAD89nt090782_82CG	C/G	82	TGCAGGATAGTTTGAGGCGGTGCTGAGAAGTATTTCTGTCTGTAATAAATTCCTTTAGTGGGTAAAAGCTCATTCTGATTG[C/G]CTGGGCC
RTRAD89nt090796	RTRAD89nt090796_25AG	A/G	25	TGCAGGATATAAGATTTTTAAATT[A/G]TGATGGAGACAAAACTGAATCAGATTCACACAAACATACTTTAGGGAGAACCTCAGAGAACCTG
RTRAD89nt090803	RTRAD89nt090803_83CT	C/T	83	TGCAGGATATAATAGTGTTATCAACAGTCTATTTTGCATACATGCAGCAGACTGGGATTCCTCCCCCTTCTCCTCTCAAGGG[C/T]GTGTCA
RTRAD89nt090809	RTRAD89nt090809_77AG	A/G	77	TGCAGGATATACATTTAGAGGTGTGTATGTGTGTGGAGACACTGATTCAGATGGGCATGTCAAAGATGAAAAATAC[A/G]GATAATGGCTTT
RTRAD89nt090813	RTRAD89nt090813_39CT	C/T	39	TGCAGGATATACTGGGATCAGACGGGGGCGGGGCCAAA[C/T]TGGCGCGTGCCCCTCCCTGCTCTGAGGTCAGTTGAGATTTTAAAAATAGT
RTRAD89nt090816	RTRAD89nt090816_53GT	G/T	53	TGCAGGATATAGCAATTTCAATTTAACTACATGATTTGACATACTGAGAAAA[G/T]AGAATTTTGAAATAGAGTGCAATATCATACATTTCA
RTRAD89nt090824	RTRAD89nt090824_58CG	C/G	58	TGCAGGATATATATACGGTGAAGTCCTCTTGAATATGTATGCAGATGTTAAAATGTA[C/G]TGGGAACACTGTTGAACTTCCACTGAGGTGA
RTRAD89nt090832	RTRAD89nt090832_42AC	A/C	42	TGCAGGATATATGCTAGGTTCTGGGAATGGACAAGGGAAAT[A/C]TGAGGAGAGGAGAGCACATAAAGCTTACATTTACTTAAAAAAAGGCA
RTRAD89nt090841	RTRAD89nt090841_74AT	A/T	74	TGCAGGATATCAATACGAATGAGAAAATCCTCAACATCTACAGATACCCTACATTTGCCTAAGAATTTTACAT[A/T]TGAGGTCTATAAGTG
RTRAD89nt090852	RTRAD89nt090852_72GT	G/T	72	TGCAGGATATCAGTGCATATTTGATCCTAAGCCTACCAGGCTCATTGTGTGTATTATCAATCCATGGTGTC[G/T]GTGTAGGAAAACACACA
RTRAD89nt090853	RTRAD89nt090853_17CT	C/T	17	TGCAGGATATCATACG[C/T]GTGTGTAGCGAGACCAGTGCTCACTTCTCCCCCATCACCTCAAAGATGCTCCTGGCCTTGGACAAGTAAGTC
RTRAD89nt090856	RTRAD89nt090856_86GT	G/T	86	TGCAGGATATCATGCAGCCCTAACTGAGTGGTGGTGTAGTCATGGTGGAGCTCAAACTCTGTGTCAATTGTATCCTGAAATGGGT[G/T]AGA
RTRAD89nt090885	RTRAD89nt090885_35AT	A/T	35	TGCAGGATATCTAACCCACCCTGACCACATATCA[A/T]GCAGCAATTACAACAGTACACAAACTCCTTCTACACGGTCGACCACAGCCCTCT
RTRAD89nt090910	RTRAD89nt090910_68CT	C/T	68	TGCAGGATATGACTCACCGTAGTAAAATGATCAAGTGCAGGGACACCTGACCCAAACCCTGTCTTAA[C/T]AATCCTGTCCTCTGCCCATGT
RTRAD89nt090927	RTRAD89nt090927_59AT	A/T	59	TGCAGGATATGATTTCACAGACATGTGAAGGATGTGAAAGTGCCTCTGTCCTTTCGTC[A/T]GTTTCTTCTCTTTGGTTTTGTCTCACTCAT
RTRAD89nt090938	RTRAD89nt090938_81CT	C/T	81	TGCAGGATATGCAGGTCTGGTGGGGGAGGGGCATGCCTCAGCCAGTAGCAGGTGACAGCCACAGGAAGACACAGATGAGG[C/T]GAGACACC
RTRAD89nt090950	RTRAD89nt090950_7AG	A/G	7	TGCAGG[A/G]TATGCTTTCTCTCTTTGTTTACTATGCTCAGATAATAGCATCGTTTGCTTTCGCCAAAAATACATGTTGGCTGGATTCACAA
RTRAD89nt090951	RTRAD89nt090951_17GT	G/T	17	TGCAGGATATGGAAAT[G/T]TCAAGCTAACTGCAGGATTTGAGATATAGTATGTTGTGACAACAGAGAAAATATACTTTTTAAATATAGTTC
RTRAD89nt090961	RTRAD89nt090961_25AC	A/C	25	TGCAGGATATGGCAATTTCAAGTT[A/C]ACTACAGGATTTGAGATACAGTATGATGCAGAGAAACATTTGAAATGTAGTGCAATATCAGACA
RTRAD89nt090965	RTRAD89nt090965_31AC	A/C	31	TGCAGGATATGGCTATATTATCTCGGGGAC[A/C]GACTCTCAAAGCCAGCTAAACTTGAAGAGAGCCCTAATCGATACACAAGAACAGACAA
RTRAD89nt090981	RTRAD89nt090981_29CT	C/T	29	TGCAGGATATGTCTGGTAACTTACCCTG[C/T]CCCTGTTTGACCAGATCGGAAGAGCGGTTCAGCAGGAATGCCGAGACCGATCTCGTATGC
RTRAD89nt090990	RTRAD89nt090990_54GT	G/T	54	TGCAGGATATGTGGTGTTTAAACAGTGAAGAGCCCTGCGGTGGTGGTTAAACA[G/T]TGAAGAGCCCTGCGGTGGTGGTTAAACAGTGAAGA
RTRAD89nt091016	RTRAD89nt091016_80AG	A/G	80	TGCAGGATATTAGTCTGTACAGGTCGATGAGAGTGGCTCCCTTTCAACCTTCATAGAGAAAGATGATTTAGCTAAATTT[A/G]TATTTATAT
RTRAD89nt091026	RTRAD89nt091026_22CT	C/T	22	TGCAGGATATTCATTCCTGGG[C/T]GCTGGGGACAGGATGAACCTGGGTGAGATGGAAACAGTGGAGGATTATTGATCCACAGCATCTACCT
RTRAD89nt091032	RTRAD89nt091032_58AG	A/G	58	TGCAGGATATTCTGGGAGTGGGGTATTTCTGTCTGTAATAAAGTCCTTTTTGTGGGG[A/G]AAAAAAACAATTCTGATTGTCTGGGTCTGGC
RTRAD89nt091038	RTRAD89nt091038_86AG	A/G	86	TGCAGGATATTGATGGCCTTTGCGACTGGGCTCATGGTGGCAGCATACTCTGTGAGGAAGGCGGGTTCTGCTGGATTGAACCTAT[A/G]AAA
RTRAD89nt091043	RTRAD89nt091043_38CT	C/T	38	TGCAGGATATTGGAGCTGACTCTTAGTATAACGTCAA[C/T]AGTCTCCTCGCTACCAGAGGAACTCACTGAAGACCTGAGTCCAGCCATGAC
RTRAD89nt091054	RTRAD89nt091054_70CT	C/T	70	TGCAGGATATTTCATGAGCTGGGGTCATAAAAAACTAAAAGCATTTTTCCCCAGCTCAGTGTAGACCTG[C/T]GGGACCTCCAGACCCAGAC
RTRAD89nt091057	RTRAD89nt091057_26CT	C/T	26	TGCAGGATATTTCCCCTCCTTCACA[C/T]GCTGTCAGCTTTAGGAGATCATGATGTCACCAGTGATGTCCCCTTTGACAGTGTTACATTTAC
RTRAD89nt091103	RTRAD89nt091103_70AC	A/C	70	TGCAGGATCAACGAGTAAAGCCCAGGACCTGGTGTAAATAATGCAGTGGTGCACATAGACATCTGCGTG[A/C]GCTCTTTCACAGTTCACTC
RTRAD89nt091127	RTRAD89nt091127_10AT	A/T	10	TGCAGGATC[A/T]ATACCTGCTAGTAAAGGTGTCAGGACGACCAGATCGGAAGAGCGGTTCAGCAGGAATGCCGAGACCGATCTCGTATGCC
RTRAD89nt091135	RTRAD89nt091135_83CG	C/G	83	TGCAGGATCAATAGGTCCCAGTTGATCCAGGGGGTGTCTGCCACTCCATGGAAATGGCCCACATATGGTAATACAACTCTCT[C/G]TGTGTG
RTRAD89nt091149	RTRAD89nt091149_53AG	A/G	53	TGCAGGATCACAGCAACCTTTCTCCCACTCGTTCTCCAAAAATAGCTCCCTC[A/G]TCCTGCAGACAGCGCTAGCACCGAGTGCTTTTTTCA
RTRAD89nt091151	RTRAD89nt091151_82AG	A/G	82	TGCAGGATCACAGGCAGGGTGAAGGACTTTGATAGCCAGAGCTGTGAAGTCTGCTTCAGTTAGGAGAGCTTATAGGAATCT[A/G]TGTAATC
RTRAD89nt091155	RTRAD89nt091155_57GT	G/T	57	TGCAGGATCACAGTTTGGCTTTTGAATTAGAAAGTCAGGAATAGGAATCAAGATTG[G/T]GAACTCTGTTAGTAGACTATTCCTAGCTCCTG
RTRAD89nt091159	RTRAD89nt091159_61AT	A/T	61	TGCAGGATCACATGAACTCCTGTTTGTACGGCCCTGAAAGCTAAAGACTGCAGTTAAAGG[A/T]TGTTTTGTGGTGTTTTCTAAAGGGAGCC
RTRAD89nt091160	RTRAD89nt091160_58AG	A/G	58	TGCAGGATCACATGCAAGAGCACAGTCAGAGCAGGCCGGGGGCTGGCAGGAGGGAGC[A/G]CGGAGTGAAGGGCGCGCGATTTCGGTGCGTG
RTRAD89nt091163	RTRAD89nt091163_57AG	A/G	57	TGCAGGATCACATTTTTCAGTGTCTGGAGCTCCCGGTCCACCTCAGTGCCTCTCTG[A/G]GTGGCCTTTACTCTCTTAACACAGGGAGGTAG
RTRAD89nt091166	RTRAD89nt091166_12CT	C/T	12	TGCAGGATCAC[C/T]AAGCTCTGCTCCTCTACAGCGCTCCACTACGCATCCTAATGTTAATCCCAAACTCTAACATTTACCCCAAACATGCA
RTRAD89nt091171	RTRAD89nt091171_42GT	G/T	42	TGCAGGATCACCATAGCTGTCAACAACACCCTGACTCTCCA[G/T]ACTCTGCCCCCGGGGACCATTCAACATATTGACGACCCCACCAGGTA
RTRAD89nt091181	RTRAD89nt091181_12CG	C/G	12	TGCAGGATCAC[C/G]TTGAAACAGAGAAGCTGCTGGGCAGAGACAACGTGAACCAGGAGGCTCTTCTCTCTTACGCCCGGGAGGCGGCCGAC
RTRAD89nt091185	RTRAD89nt091185_10AG	A/G	10	TGCAGGATC[A/G]CGTCAGCTGGAAGCTGTGAGAGAATTAACTACCAGATCGGAAGAGCGGTTCAGCAGGAATGCCGAGACCGATCTCGTAT
RTRAD89nt091193	RTRAD89nt091193_39AC	A/C	39	TGCAGGATCACTCCACCTTTAGCCCACCTGAGAAAGAA[A/C]ACACATATTGTATGAATAAACATGTACTGCCAGGTTTGGTTCCCACATTG
RTRAD89nt091202	RTRAD89nt091202_26AG	A/G	26	TGCAGGATCACTGAGCCCGATACAG[A/G]GAGGAAGTCCTGTCCTGGTTCAGCCAGGGCCCCGCCCCCTTCCACCTGGGAAAGGTCCTGGAG
RTRAD89nt091205	RTRAD89nt091205_11CG	C/G	11	TGCAGGATCA[C/G]TTACACTCCGCTCTGGCCAGATGGAATCCTGGGAGCGCTGGTATGTGACTTTGGCACTGACCTGTAGGAAATGGCCCT
RTRAD89nt091206	RTRAD89nt091206_87AG	A/G	87	TGCAGGATCACTTACAGCCTCCCTGGTGTCTCCCTCTGTACTTGTGTCAGACACAACAAGGTATCATTATGCCACGGCCACAGCCC[A/G]AC
RTRAD89nt091211	RTRAD89nt091211_58GT	G/T	58	TGCAGGATCACTTCTCTTCCTGGGCCAGACAGCAGGGTGGATATGTACGTACAAACA[G/T]ATGTATATTGCTTATAGTACTGGAGTTCCAC
RTRAD89nt091213	RTRAD89nt091213_48CT	C/T	48	TGCAGGATCACTTTGTTCTGTATGCAAAAGTGCTGTCATGCCCTTTG[C/T]TTCTTTGATGGCTGACATTAAAGATTGCCACGTTTTCTTAC
RTRAD89nt091216	RTRAD89nt091216_64AG	A/G	64	TGCAGGATCAGAAGGGGAGCAAGAATACAACTGACAAACTCTGGAAAATCATTCCAAATCAAC[A/G]ACGCTAATTACCGTGTGCTCACACG
RTRAD89nt091224	RTRAD89nt091224_86CT	C/T	86	TGCAGGATCAGACAGCCAGGGATGACCAGTCTACAGAGCTCAGGTCAATTTTGCAGTATATTATATCAATCAGTGAATGGATACA[C/T]CGT
RTRAD89nt091236	RTRAD89nt091236_34AC	A/C	34	TGCAGGATCAGATTCTCCTAGCCAGCTGGATGA[A/C]AAACACTCTCCTCTTTTTTTCTCTGCATGCTCTCTCATCCCTTCCTCCCTGACTC
RTRAD89nt091238	RTRAD89nt091238_79CG	C/G	79	TGCAGGATCAGATTCTCCTAGCCAGCTGGATGAAAAACACTCTCCTCTTTTTTTCTCTGCATGCTCTCTCATCCCTTC[C/G]TCCCTGACTC
RTRAD89nt091258	RTRAD89nt091258_29AC	A/C	29	TGCAGGATCAGGAACAAATCTACGCACG[A/C]GCGCACGAGCAGATGCACACCCGCACAGAGACGCACAGATCTTCAGTTTCTTGGCACTTT
RTRAD89nt091260	RTRAD89nt091260_69GT	G/T	69	TGCAGGATCAGGAAGCATATTTCTGGTGCATTATTTTTCTCAGCCTGGTCACTAGAAATAGCCGTTGA[G/T]TAAGGATGTTTGAATAGACA
RTRAD89nt091266	RTRAD89nt091266_51CT	C/T	51	TGCAGGATCAGGATAGTTCTAATCTAGGGTCAGTTTTGCCTTTTCGATGA[C/T]AAAAGACCAGGGAGACTTTATCCTAGATTAGCACACCT
RTRAD89nt091267	RTRAD89nt091267_79CG	C/G	79	TGCAGGATCAGGCATTTGATAAATGAACCCGGTTGCAGCCAGGGAAACCACAAGGCCTCCCTGAAAAACCACACAAGA[C/G]ACGTAGATAT
RTRAD89nt091278	RTRAD89nt091278_85AG	A/G	85	TGCAGGATCAGGTCCTCATCTACCTCTGAACACAGACTGATTATCCTGGGGACGGGAGCGCTACTGACCCTGCCTCTCTCCCAG[A/G]ACTT
RTRAD89nt091285	RTRAD89nt091285_24AC	A/C	24	TGCAGGATCAGTACAGCTCCACC[A/C]GAGTAGCGCTCAGTAACTGTAAGGGCTTGGTGAGTACCATGGGATGTGTTTGGTTCGGCGGTGTG
RTRAD89nt091289	RTRAD89nt091289_89CT	C/T	89	TGCAGGATCAGTCCAGCCTATGACCAATCTGCCACACATTGTCCAAAACTGTGATTTAGCCAATGGATTACAGCTAATCTGTAGTAAA[C/T]
RTRAD89nt091300	RTRAD89nt091300_45AG	A/G	45	TGCAGGATCAGTTTATGGCCTAATGTGTATTGAATGGACTGGAG[A/G]AAAAAATGCACTTCAATTTAGTTTTTATCCTTTTTATACTTGCA
RTRAD89nt091302	RTRAD89nt091302_55AC	A/C	55	TGCAGGATCATACCAAGATAATTGTGTTATTTTCATTTAATCGTACATTTATTT[A/C]AACAAATATTACTTTATTACAATACAAGAGATTC
RTRAD89nt091304	RTRAD89nt091304_24CT	C/T	24	TGCAGGATCATACCACTGCTCTG[C/T]GGGTCGTCTTTGAAGACTTCCTGGGACAGAGAGGGAAAGAGGGTGAAGGAGGCATCTTTCCAGCA
RTRAD89nt091316	RTRAD89nt091316_80CT	C/T	80	TGCAGGATCATCAACGTGGCCAAGGTCAACGAGGACACCAACGCCAAGCTCATCAGAGGTCAGCCCCTCATCCCTCGCC[C/T]TCCCATACT
RTRAD89nt091319	RTRAD89nt091319_51CT	C/T	51	TGCAGGATCATCAGAACATCTTAATACTACCTGTCACTCAAAGTCCATGG[C/T]ACATTGACCACACTGACTAACTACACTGTCAGTCTGTC
RTRAD89nt091320	RTRAD89nt091320_19GT	G/T	19	TGCAGGATCATCAGAGAC[G/T]GGGTGGGGACTGAGGCGTATTTCTGTCTGTAATAAAGCCCTTTAGTGGGGAAAAACTCATTCTTATTGGC
RTRAD89nt091323	RTRAD89nt091323_13AG	A/G	13	TGCAGGATCATC[A/G]GAGGGTGGATGGGTGTGGTGCTGAGGACTATTTCTGTCCATTATAAAGCCCTCTTTGTGGGGAAAAACTCATTCTG
RTRAD89nt091366	RTRAD89nt091366_31CT	C/T	31	TGCAGGATCATCTGACGGGGGGTGGGGGGG[C/T]GCTGAGGAGTATTTCTGTCTGTAATAAAGCCCTTTTGTAGGGAAAAACTCATTCTGAT
[truncated: 5,850 more rows]
